# Supplementary material for: A 23,000-year-old southern Iberian individual links human groups that lived in Western Europe before and after the Last Glacial Maximum
Source: Nat Ecol Evol. 2023 Mar 1;7(4):597–609. doi: 10.1038/s41559-023-01987-0 (PMC10089921; doi:10.1038/s41559-023-01987-0)
Supplement: Supplementary file 4 — Quality analysis and summary of the genomic data. [file 41559_2023_1987_MOESM4_ESM.xlsx]

## Sheet: S1.1_HG_pops_included
Instance ID	Skeletal code	Group label used	Publication	Date: One of two formats. (Format 1) 95.4% CI calibrated radiocarbon age (Conventional Radiocarbon Age B, Lab number) e.g. 5983-5747 calBCE (6980±50 B B, Beta-226472). (Format 2) Archaeological context date B, e.g. 2500-1700 BCE	Data type	Location	Country	Lat.	Long.	Sex	mtDNA haplogroup	Y chr. Haplogroup	SNPs hit on autosomes
GoyetQ116-1		Belgium_GoyetQ116_1_published	FuNature2016	33210-32480 calBCE (30880+170-160 BP, GrA-46175)	1240K	Goyet	Belgium	50.26	4.28	M	M	C1a2	780462
GoyetQ2_review2		GoyetQ2_review2	VillalbaMoucoCurrentBiology2019	13283-12828 calCBE (12650 ±50, GrA-46168)	1240K	Goyet	Belgium	50.26	4.28	M			379768
Loschbour_snpAD.DG	Loschbour	Luxembourg_Loschbour.DG	Pruefer2017	6210-5990 calBCE (7205±50 BP, OxA-7738)	Shotgun.diploid	Echternach	Luxembourg	49.81	6.4	M	U5b1a	I2a1b	1062011
UstIshim_snpAD.DG	UstIshim	Ust_Ishim.DG	Pruefer2017	45530-40610 calBCE [46064-40920 calBCE (41400±1300 BP, OxA-25516), 46364-40844 calBCE (41400±1400 BP, OxA-30190)]	Shotgun.diploid	Ust'-Ishim, Siberia	Russia	57.7	71.1	M	R*	K(xLT)	1062044
Vindija_snpAD.DG	Vindija	Vindija.DG	Pruefer2017	40000 BCE	Shotgun.diploid	..	Croatia	..	..	F	..	..	1061414
Altai_published.DG	Altai	Altai_published.DG	PrueferNature2013	50000 BCE	Shotgun.diploid	Denisova Cave, Altai	Russia	51.3975	84.6761	F	..	..	1149663
Denisova_published.DG	Denisova	Denisova_published.DG	MeyerScience2012	50000 BCE	Shotgun.diploid	Denisova Cave, Altai	Russia	51.3975	84.6761	F	..	..	1149356
GoyetQ116-1_published	GoyetQ116-1	Belgium_GoyetQ116_1_published	FuNature2016	33210-32480 calBCE (30880+170-160 BP, GrA-46175)	1240K	Goyet	Belgium	50.26	4.28	M	M	C1a2	780462
Paglicci133_published	Paglicci133	Italy_Paglicci133_published	FuNature2016	32630-29260 BCE [31150-29260 calBCE (28100±400 BP, UTC-1415), 32630-29910 calBCE (29300±600 BP,UTC-1789), bracketing by two layer dates]	1240K	Paglicci	Italy	41.65	15.61	M	U8c	C	75949
Rigney1_d_published	Rigney1	France_Rigney1_published	FuNature2016	13740-13290 calBCE (12930±55 BP, Ly-6515 (OxA))	1240K	Rigney	France	47.23	6.1	F	U2'3'4'7'8'9	..	33051
Burkhardtshohle_d_published	Burkhardtshohle	Germany_Burkhardtshohle_published	FuNature2016	13130-12200 calBCE (12450±110 BP, ETH-7613)	1240K	Swabian Jura, Baden-Wu_rttemberg, Burkhardtshöhle, Westerheim	Germany	48.32	9.35	M	U8a	I	36343
Falkenstein	Falkenstein	Germany_Falkenstein	MathiesonNature2018	7460-7040 calBCE (8185±80 BP, ETH-7615)	1240K	Swabian Jura, Baden-Wu_rttemberg, Falkenstein-Höhle	Germany	48.06	9.04	M	U5a2c	I2a2a	181262
Iboussieres25-1	Iboussieres25-1	France_Iboussieres25_1	MathiesonNature2018	10090-9460 BCE (10140±50 BP, GrA-43700, layer date based on a direct date of Iboussieres39)	1240K	Aven des Iboussières à Malataverne, Rhône-Alpes	France	44.29	4.46	M	..	J*	77062
Iboussieres31-2	Iboussieres31-2	France_Iboussieres31_2	MathiesonNature2018	10090-9460 BCE (10140±50 BP, GrA-43700, layer date based on a direct date of Iboussieres39)	1240K	Aven des Iboussières à Malataverne, Rhône-Alpes	France	44.29	4.46	M	..	R	80100
Rochedane	Rochedane	France_Rochedane	MathiesonNature2018	11140-10880 calBCE (11120±50 BP, GrA-41739)	1240K	Rochedane	France	47.21	6.45	M	U5b2b	I	145462
BerryAuBac	BerryAuBac	France_BerryAuBac	MathiesonNature2018	5370-5220 calBCE (6325±35 BP, SacA-5455)	1240K	Berry Au Bac	France	49.24	3.54	M	U5b1a	I	56613
I0585	LaBrana1	Brana_HG	MathiesonNature2015 (1240k of same same sample with shotgun in Olalde2014)	5983-5747 calBCE (6980±50 BP, Beta-226472)	1240K	La Brana-Arintero, Leon	Spain	42.911	-5.3778	M	U5b2c	C1a2	976082
Oase1_d	Oase1	Romania_Oase1	FuNature2015	39690-35630 calBCE [(34290+970-870 BP, GrA-22810), (>35200 BP, OxA-11711), (34950+900-890 BP, OxA-GrA combined 14C Age)]	1240K	Oase Cave	Romania	45.12	21.9	M	N	N1c1a	198158
I0211	UzOO40	Russia_EHG	MathiesonNature2015	6773-5886 BCE [other dates in the layer used in the Bayesian modeling analysis we used to obtain this range are (7280±80 BP, OxA-1665), 6410-6050 calBCE (7350±90 BP, OxA-2266), 6390-6030 calBCE (7330±90 BP, OxA-1667), 6590-6240 calBCE (7560±90 BP, OxA-1668), 6590-6240 calBCE (7560±90 BP, OxA-1669), 6360-6000 calBCE (7280±90 BP, OxA-2124), 6530-6210 calBCE (7510±90 BP, OxA-2125), 6850-6410 calBCE …	1240K	Yuzhnyy Oleni Ostrov, Karelia	Russia	61.65	35.65	M	U4a	J	146885
I0061	UzOO74	Russia_EHG	MathiesonNature2015 (1240k of same same sample with 390k in HaakLazaridis2015)	6773-5886 BCE [other dates in the layer used in the Bayesian modeling analysis we used to obtain this range are (7280±80 BP, OxA-1665), 6410-6050 calBCE (7350±90 BP, OxA-2266), 6390-6030 calBCE (7330±90 BP, OxA-1667), 6590-6240 calBCE (7560±90 BP, OxA-1668), 6590-6240 calBCE (7560±90 BP, OxA-1669), 6360-6000 calBCE (7280±90 BP, OxA-2124), 6530-6210 calBCE (7510±90 BP, OxA-2125), 6850-6410 calBCE …	1240K	Yuzhnyy Oleni Ostrov, Karelia	Russia	61.65	35.65	M	C1	R1a1	1025148
I0013	Motala3	Sweden_Motala_HG	MathiesonNature2015 (1240k of same same sample with 390k in HaakLazaridis2015)	5964-5638 calBCE (6877±69 BP, Ua-42117)	1240K	Kanaljorden, Motala	Sweden	58.535	15.046	M	U5a1	I2a1b	318346
I0011	Motala1	Sweden_Motala_HG	MathiesonNature2015 (1240k of same same sample with 390k in HaakLazaridis2015)	5721-5516 calBCE (6701±64 BP, Ua-42116)	1240K	Kanaljorden, Motala	Sweden	58.535	15.046	F	U5a1	..	621320
I0015	Motala6	Sweden_Motala_HG	MathiesonNature2015 (1240k of same same sample with 390k in HaakLazaridis2015)	5964-5629 calBCE (6863±75 BP, Ua-42120)	1240K	Kanaljorden, Motala	Sweden	58.535	15.046	M	U5a2d	I2a1	600144
I0012	Motala2	Sweden_Motala_HG	MathiesonNature2015 (1240k of same same sample with 390k in HaakLazaridis2015)	5714-5575 calBCE (6734±30 BP, Ua-51722)	1240K	Kanaljorden, Motala	Sweden	58.535	15.046	M	U2e1	I2c	787312
I0014	Motala4	Sweden_Motala_HG	MathiesonNature2015 (1240k of same same sample with 390k in HaakLazaridis2015)	5877-5629 calBCE (6842±68 BP, Ua-42118)	1240K	Kanaljorden, Motala	Sweden	58.535	15.046	F	U5a2d	..	739313
I0017	Motala12	Sweden_Motala_HG	MathiesonNature2015 (1240k of same same sample with 390k in HaakLazaridis2015)	5721-5631 calBCE (6773±30 BP, Ua-51723)	1240K	Kanaljorden, Motala	Sweden	58.535	15.046	M	U2e1	I2a1b2a1	920441
I1507	HUNG345a, KO1	Hungary_KorosEN_HG	MathiesonNature2015 (capture of same sample shotgunned in Gamba2014)	5780-5640 calBCE (6835±34 BP, OxA-23757)	1240K	Tiszaszolos-Domaháza	Hungary	47.5592	20.7212	M	R1b1	I2a1	800965
MA1.SG	Malta1	Russia_MA1_HG.SG	RaghavanNature2013	22570-22140 calBCE (20240±60 BP, UCIAMS-79666)	Shotgun	Mal'ta	Russia	52.9	103.5	M	..	R	820035
I0861	Nat10	Israel_Natufian	LazaridisNature2016	11840-9760 BCE	1240K	Raqefet Cave	Israel	32.65	35.067	M	J2a2	E1b1b1b2	115964
Villabruna	Villabruna	Italy_Villabruna	FuNature2016	12230-11830 calBCE (12140±70 BP, KIA-27004)	1240K	Villabruna	Italy	46.15	12.21	M	U5b2b	R1b1a	902419
Kostenki12	Kostenki12	Russia_Kostenki12	FuNature2016	31040-29890 BCE (28500±140 BP, GrA-5552, layer date)	1240K	Kostenki	Russia	51.23	39.3	M	U2	C	57519
Kostenki14	Kostenki14	Russia_Kostenki14	FuNature2016	36730-34310 calBCE (33250±500 BP, OxA-X-2395-15)	1240K	Kostenki	Russia	51.23	39.3	M	..	C1b	1095867
Vestonice16	Vestonice16	Czech_Vestonice16	FuNature2016	29570-29130 BCE (Aix-12030: 27216±107 BP)	1240K	Dolni Vestonice	Czech Republic	48.53	16.39	M	U5	C1a2	745560
Pavlov1_d	Pavlov1	Czech_Pavlov1	FuNature2016	28110-27370 BCE (26170±450 BP, Aix-12026 )	1240K	Dolni Vestonice	Czech Republic	48.53	16.39	M	U5	I	54214
Muierii2_d	Muierii2	Romania_Muierii2	FuNature2016	31810-30890 calBCE (29110±190 BP, OxA-16252)	1240K	Muierii 2	Romania	45.11	23.46	F	U6	..	79480
Vestonice13_d	Vestonice13	Czech_Vestonice13	FuNature2016	29300-29080 BCE (27044±103 BP, Aix-12027)	1240K	Dolni Vestonice	Czech Republic	48.53	16.39	M	U8c	C	114844
Vestonice43_d	Vestonice43	Czech_Vestonice43	FuNature2016	29330-29070 cal BCE (Aix-12032: 27061±114 BP)	1240K	Dolni Vestonice	Czech Republic	48.53	16.39	M	U	F	126626
Ostuni1_d	Ostuni1	Italy_Ostuni1	FuNature2016	25860-25480 calBCE (23446±107 BP, MAMS-11449)	1240K	Ostuni	Italy	40.73	17.57	F	M	..	315126
ElMiron_d	ElMiron	Iberia_ElMiron	FuNature2016	16880-16660 calBCE (15460±40 BP, MAMS-14585)	1240K	El Miron	Spain	43.26	-3.45	F	U5b	..	627275
AfontovaGora3_d	AfontovaGora3	Russia_AfontovaGora3	FuNature2016	16480-15480 calBCE (14710±60 BP, MAMS-27186)	1240K	Afontova Gora	Russia	56.016	92.866	F	R1b	..	265687
I1577	KremsWA3	Austria_KremsWA3	FuNature2016	29500-28500 BCE	1240K	Krems-Wachtberg	Austria	48.41	15.59	M	U5	I	222502
I1072	NAT9	Israel_Natufian	LazaridisNature2016	11840-9760 BCE	1240K	Raqefet Cave	Israel	32.65	35.067	M	N1b	E1b1b1b2	447140
Bichon.SG	Bichon	Switzerland_Bichon.SG	JonesNatureCommunications2015	11820-11610 calBCE (11855±50 BP, OxA-27763)	Shotgun	Grotte du Bichon	Switzerland	47.1	6.87	M	U5b1h	I2a1a2a	1176132
KK1.SG	Kotias	Georgia_Kotias.SG	JonesNatureCommunications2015	7940-7600 calBCE [7938-7580 calBCE (8665±65 BP, RTT-5246), 7946-7612 calBCE (8745±40, OxA-28256)]	Shotgun	Kotias Klde	Georgia	42.28	43.28	M	H13c	J2a	1180629
SATP.SG	Satsurblia	Georgia_Satsurblia.SG	JonesNatureCommunications2015	11430-11180 calBCE (11415±50 BP, OxA-34632)	Shotgun	Satsurblia	Georgia	42.38	42.59	M	..	J1	816136
I1763	StPet9, site 6, collection 6462, individual 23	Ukraine_Mesolithic	MathiesonNature2018	8280-7967 calBCE (8960±50 BP, Poz-81127)	1240K	Vasil'evka	Ukraine	47.4342	35.2764	M	U5b2	I2a1	831221
I1819	StPet12, site 9, collection 6462, individual 25	Ukraine_Mesolithic	MathiesonNature2018	8825-8561 calBCE (9420±50 BP, Poz-81128)	1240K	Vasil'evka	Ukraine	47.4342	35.2764	M	U5b2	R1a	813114
Tianyuan	Tianyuan	China_Tianyuan	YangCurrentBiology2017	36880-38170 calBCE (34430±510 BP, BA-03222)	1240K	Tianyuan	China	39.39	115.52	M	..	K2b	901237
I4081	OSTCOR1a+OSTCOR1b	Romania_Iron_Gates_HG	MathiesonNature2018	7580-7190 calBCE (8369±73, OxA-31595)	1240K	Ostrovul Corbului	Romania	44.517	22.722	M	H13	R1b1a(xR1b1a1a	311701
I4432	ZVEJ10, Burial 67	Latvia_HG	MathiesonNature2018	6075-5920 calBCE (7140±40 BP, PSUAMS-2230)	1240K	Zvejnieki	Latvia	56.2833	25.1333	M	U5a2c	R1b1a1a(xR1b1a1a2)	746654
I4434	ZVEJ12, Burial 128	Latvia_HG	MathiesonNature2018	5606-5385 calBCE (6530±35 BP, PSUAMS-2231)	1240K	Zvejnieki	Latvia	56.2833	25.1333	M	U5a2d	R1b1a1a(xR1b1a1a2)	745524
I4438	ZVEJ16, Burial 224	Latvia_HG	MathiesonNature2018	5462-5220 calBCE (6335±35 BP, PSUAMS-2235)	1240K	Zvejnieki	Latvia	56.2833	25.1333	M	U4b1a2	I2a1	757881
I4439	ZVEJ20	Latvia_HG	MathiesonNature2018	5763-5633 calBCE (6815±40 BP, PSUAMS-2236)	1240K	Zvejnieki	Latvia	56.2833	25.1333	M	U5b1d1	R1b1a1a(xR1b1a1a2)	758805
I4440	ZVEJ21, Burial 197	Latvia_HG	MathiesonNature2018	5220-5039 calBCE (6180±30 BP, PSUAMS-2264)	1240K	Zvejnieki	Latvia	56.2833	25.1333	M	U4a1	I2a1	735842
I4441	ZVEJ22, Burial 173	Latvia_HG	MathiesonNature2018	4837-4713 calBCE (5900±30 BP, PSUAMS-2265)	1240K	Zvejnieki	Latvia	56.2833	25.1333	M	U5a1c	I2a2a1b	747334
I4550	ZVEJ3, Burial 52	Latvia_HG	MathiesonNature2018	6601-6476 calBCE (7715±25 BP, PSUAMS-2835)	1240K	Zvejnieki	Latvia	56.2833	25.1333	M	U5b2a1a	Q1a2	777349
I4551	ZVEJ4, Burial 108	Latvia_HG	MathiesonNature2018	5775-5666 calBCE (6845±25 BP, PSUAMS-2836)	1240K	Zvejnieki	Latvia	56.2833	25.1333	M	U5a2c3	I2a2a1	708525
I4552	ZVEJ5, Burial 117	Latvia_HG	MathiesonNature2018	5479-5374 calBCE (6460±25 BP, PSUAMS-2837)	1240K	Zvejnieki	Latvia	56.2833	25.1333	F	U5a1d	..	744989
I4553	ZVEJ7, Burial 98	Latvia_HG	MathiesonNature2018	5482-5375 calBCE (6470±25 BP, PSUAMS-2838)	1240K	Zvejnieki	Latvia	56.2833	25.1333	M	U5a1c	I2a2a1	513811
I4626	ZVEJ25	Latvia_HG	MathiesonNature2018	5841-5636 calBCE (6840±55 BP, Hela-1212)	1240K	Zvejnieki	Latvia	56.2833	25.1333	M	U2e1	R1b1a1a	379869
I4628	ZVEJ27	Latvia_HG	MathiesonNature2018	5302-4852 calBCE (6145±80 BP, Ua-19883)	1240K	Zvejnieki	Latvia	56.2833	25.1333	M	U5a2d	R1b1a1a(xR1b1a1a2)	717447
I4655_published	SCCL_50	Romania_Iron_Gates_HG	MathiesonNature2018	7060-6570 calBCE (7904±93 BP, OxA-8581)	1240K	Schela Cladovei	Romania	44.6297	22.6126	M	K1	R	59405
I4657_published	VLSC_1G/3	Serbia_Iron_Gates_HG	MathiesonNature2018	9755-9275 calBCE (9942±66 BP, PSUAMS-2294 corrected for freshwater marine reservoir effect with Method 1 of Cook et al. 2002 with the modifications recommended by Cook et al. 2011)	1240K	Vlasac	Serbia	44.5337	22.0503	F	K1c	..	31983
I1733	StPet8, site 5, collection 6462, individual 30	Ukraine_Mesolithic	MathiesonNature2018	9000-7500 BCE	1240K	Vasil'evka	Ukraine	47.4342	35.2764	F	U4b	..	254785
I1737_published	StPet10, site 7, collection 11/1/62	Ukraine_Mesolithic	MathiesonNature2018	8540-8301 calBCE (9200±35 BP, PSUAMS-2394)	1240K	Vasil'evka	Ukraine	47.4342	35.2764	F	U5a2	..	77982
I4595	ZVEJ8, Grave 99	Latvia_HG	MathiesonNature2018	5728-5646 calBCE (6800±25 BP, PSUAMS-2683)	1240K	Zvejnieki	Latvia	56.2833	25.1333	F	U2e1	..	784978
I4596	ZVEJ9, Burial 49	Latvia_HG	MathiesonNature2018	6061-5990 calBCE (7150±25 BP, PSUAMS-2839)	1240K	Zvejnieki	Latvia	56.2833	25.1333	M	U5a2d	I2a2a1b	826812
I4630	ZVEJ30	Latvia_HG	MathiesonNature2018	7465-7078 calBCE (8240±70 BP)	1240K	Zvejnieki	Latvia	56.2833	25.1333	M	U5a2c	R1b1a1a(xR1b1a1a2)	765342
I4632	ZVEJ32, HG1	Latvia_HG	MathiesonNature2018	6467-6249 calBCE (7525±60 BP, LuS-8220)	1240K	Zvejnieki	Latvia	56.2833	25.1333	F	U5a1c	..	785920
I4871	VLSC_80A	Serbia_Iron_Gates_HG	MathiesonNature2018	7100-5900 BCE	1240K	Vlasac	Serbia	44.5337	22.0503	F	U5b2a1a	..	507099
I4872	VLSC_9	Serbia_Iron_Gates_HG	MathiesonNature2018	7100-5900 BCE	1240K	Vlasac	Serbia	44.5337	22.0503	F	U5a1c	..	335500
I4873	VLSC_H53	Serbia_Iron_Gates_HG	MathiesonNature2018	6006-5838 calBCE (7035±40 BP, OxA-16544)	1240K	Vlasac	Serbia	44.5337	22.0503	F	U5a2a	..	803852
I4874	VLSC_H232	Serbia_Iron_Gates_HG	MathiesonNature2018	6636-6476 calBCE (7725±40 BP, OxA-20702)	1240K	Vlasac	Serbia	44.5337	22.0503	F	U5b2a1a	..	801500
I4875	VLSC_H267	Serbia_Iron_Gates_HG	MathiesonNature2018	6615-6400 calBCE (7643±63 BP, PSUAMS-2380 corrected for freshwater marine reservoir effect with Method 1 of Cook et al. 2002 with the modifications recommended by Cook et al. 2011)	1240K	Vlasac	Serbia	44.5337	22.0503	F	U5b1d1a	..	815491
I4876	VLSC_H317	Serbia_Iron_Gates_HG	MathiesonNature2018	6635-6375 calBCE (7625±71 BP, PSUAMS-2381 corrected for freshwater marine reservoir effect with Method 1 of Cook et al. 2002 with the modifications recommended by Cook et al. 2011)	1240K	Vlasac	Serbia	44.5337	22.0503	F	U5a2d	..	802136
I4877	VLSC_H327	Serbia_Iron_Gates_HG	MathiesonNature2018	6645-6465 calBCE (7728±51 BP, PSUAMS-2382 corrected for freshwater marine reservoir effect with Method 1 of Cook et al. 2002 with the modifications recommended by Cook et al. 2011)	1240K	Vlasac	Serbia	44.5337	22.0503	F	U5b1d1	..	817983
I4878	VLSC_U21	Serbia_Iron_Gates_HG	MathiesonNature2018	5995-5710 calBCE (6955±76 BP, PSUAMS-2383 corrected for freshwater marine reservoir effect with Method 1 of Cook et al. 2002 with the modifications recommended by Cook et al. 2011)	1240K	Vlasac	Serbia	44.5337	22.0503	M	U4a	I2a2a	816301
I4880	VLSC_U62	Serbia_Iron_Gates_HG	MathiesonNature2018	6000-5725 calBCE (6979±75 BP, PSUAMS-2384 corrected for freshwater marine reservoir effect with Method 1 of Cook et al. 2002 with the modifications recommended by Cook et al. 2011)	1240K	Vlasac	Serbia	44.5337	22.0503	M	U4b1b1	I2a2a1b2	827165
I4881	VLSC_U64	Serbia_Iron_Gates_HG	MathiesonNature2018	6570-6255 calBCE (7570±63 BP, PSUAMS-2385 corrected for freshwater marine reservoir effect with Method 1 of Cook et al. 2002 with the modifications recommended by Cook et al. 2011)	1240K	Vlasac	Serbia	44.5337	22.0503	M	U4b1b1	I2a2a1b2	841755
I4914	HJDK_19-20(1)	Serbia_Iron_Gates_HG	MathiesonNature2018	6355-5990 calBCE (7264±80 BP, OxA-16941, on Burial 20 - skull]	1240K	Hajduka Vodenica	Serbia	44.6403	22.3033	M	U5a1c1	I2a2a1b2	824939
I4915	HJDK_21	Serbia_Iron_Gates_HG	MathiesonNature2018	6340-5990 calBCE (7260±76 BP, PSUAMS-2360 corrected for freshwater marine reservoir effect with Method 1 of Cook et al. 2002 with the modifications recommended by Cook et al. 2011)	1240K	Hajduka Vodenica	Serbia	44.6403	22.3033	M	U5b2b	I2a2	834938
I4916	HJDK_31	Serbia_Iron_Gates_HG	MathiesonNature2018	7035-6590 calBCE (7874±72 BP, PSUAMS-2369 corrected for freshwater marine reservoir effect with Method 1 of Cook et al. 2002 with the modifications recommended by Cook et al. 2011)	1240K	Hajduka Vodenica	Serbia	44.6403	22.3033	M	U5b2b	R1b1a(xR1b1a1	804977
I4917	HJDK_33	Serbia_Iron_Gates_HG	MathiesonNature2018	6220-5995 calBCE (7209±57 BP, PSUAMS-2374 corrected for freshwater marine reservoir effect with Method 1 of Cook et al. 2002 with the modifications recommended by Cook et al. 2011)	1240K	Hajduka Vodenica	Serbia	44.6403	22.3033	F	U5a1c	..	789618
I4971	TIDO2a	Hungary_Koros_EN_HG	LipsonNature2017	5736-5547 calBCE (6740±60 BP, deb-11804)	1240K	Tiszaszolos-Domaháza	Hungary	47.5592	20.7212	M	K1c	I2a2	393703
I5233	PADN_5	Serbia_Iron_Gates_HG	MathiesonNature2018	6224-5878 calBCE (7158±85 BP, AA-57770, corrected for Freshwater Reservoir Effect)	1240K	Padina	Serbia	44.5959	22.0106	F	U5b1d1	..	824280
I5234	PADN_6	Serbia_Iron_Gates_HG	MathiesonNature2018	9500-6200 BCE	1240K	Padina	Serbia	44.5959	22.0106	F	U4a	..	708929
I5235	PADN_9	Serbia_Iron_Gates_HG	MathiesonNature2018	9221-8548 calBCE (9480±110 BP, AA-57771, corrected for Freshwater Reservoir Effect)	1240K	Padina	Serbia	44.5959	22.0106	M	U5b2c	R1b1a(xR1b1a1a	838984
I5236	PADN_12	Serbia_Iron_Gates_HG	MathiesonNature2018	8290-7825 calBCE (8943±77 BP, BM-1146)	1240K	Padina	Serbia	44.5959	22.0106	M	U5a2d	I2a1	840166
I5237	PADN_14	Serbia_Iron_Gates_HG	MathiesonNature2018	9500-6200 BCE	1240K	Padina	Serbia	44.5959	22.0106	M	U5a2a	R1b1a(xR1b1a1a	842513
I5238	PADN_16a	Serbia_Iron_Gates_HG	MathiesonNature2018	8265-7820 calBCE (8907±66 BP, PSUAMS-2407 corrected for freshwater marine reservoir effect with Method 1 of Cook et al. 2002 with the modifications recommended by Cook et al. 2011)	1240K	Padina	Serbia	44.5959	22.0106	F	K1c	..	823422
I5239	PADN_17	Serbia_Iron_Gates_HG	MathiesonNature2018	8535-8230 calBCE (9105±62 BP, PSUAMS-2375 corrected for freshwater marine reservoir effect with Method 1 of Cook et al. 2002 with the modifications recommended by Cook et al. 2011)	1240K	Padina	Serbia	44.5959	22.0106	F	U5a2d	..	809534
I5240	PADN_22	Serbia_Iron_Gates_HG	MathiesonNature2018	9140-8570 calBCE (9469±70 BP, PSUAMS-2377 corrected for freshwater marine reservoir effect with Method 1 of Cook et al. 2002 with the modifications recommended by Cook et al. 2011)	1240K	Padina	Serbia	44.5959	22.0106	M	U5a1c	R1b1a(xR1b1a1a	826331
I5242	PADN_26	Serbia_Iron_Gates_HG	MathiesonNature2018	8805-8355 calBCE (9363±64 BP, PSUAMS-2408 corrected for freshwater marine reservoir effect with Method 1 of Cook et al. 2002 with the modifications recommended by Cook et al. 2011)	1240K	Padina	Serbia	44.5959	22.0106	F	U5a1	..	836819
I5244	PADN_18b	Serbia_Iron_Gates_HG	MathiesonNature2018	9115-8555 calBCE (9424±55 BP, PSUAMS-2376 corrected for freshwater marine reservoir effect with Method 1 of Cook et al. 2002 with the modifications recommended by Cook et al. 2011)	1240K	Padina	Serbia	44.5959	22.0106	F	K1f	..	809448
I5771	VLSC_6	Serbia_Iron_Gates_HG	MathiesonNature2018	6500-6250 calBCE	1240K	Vlasac	Serbia	44.5337	22.0503	M	U5a1c1	I	231969
I5772	VLSC_16	Serbia_Iron_Gates_HG	MathiesonNature2018	7100-5900 BCE	1240K	Vlasac	Serbia	44.5337	22.0503	M	U5a2a	R1b1a(xR1b1a1a	446446
I5773_published	VLSC_17	Serbia_Iron_Gates_HG	MathiesonNature2018	8240-7940 calBCE	1240K	Vlasac	Serbia	44.5337	22.0503	M	U4a	I	70981
I5876	Mos35, Grave 142, ?	Ukraine_Mesolithic	MathiesonNature2018	7040-6703 calBCE (7960±30 BP, PSUAMS-2811)	1240K	Dereivka I	Ukraine	48.9142	33.7649	M	U5a2a	R1a	475706
I5885	Mos45, Grave 84, ?	Ukraine_Mesolithic	MathiesonNature2018	6392-5927 calBCE (7270±110 BP, OxA-6161)	1240K	Dereivka I	Ukraine	48.9142	33.7649	F	U5b2b	..	163110
I5401	HJDK_8	Serbia_Iron_Gates_HG	MathiesonNature2018	7076-6699 calBCE (8016±58 BP, OxA-13613, corrected for Freshwater Reservoir Effect)	1240K	Hajduka Vodenica	Serbia	44.6403	22.3033	M	U5a1	I2a2	469437
I5402	HJDK_15(1)	Serbia_Iron_Gates_HG	MathiesonNature2018	6361-6050 calBCE (7315±63 BP, OxA-16942, corrected for Freshwater Reservoir Effect)	1240K	Hajduka Vodenica	Serbia	44.6403	22.3033	M	U5a1c1	I2a2a1b	823880
I5407	LEPI_126	Serbia_Iron_Gates_HG	MathiesonNature2018	8300-7400 BCE	1240K	Lepenski Vir	Serbia	44.5529	22.0276	F	H13	..	850240
I5409	PADI_25	Serbia_Iron_Gates_HG	MathiesonNature2018	9500-6200 BCE	1240K	Padina	Serbia	44.5959	22.0106	F	U5a1c	..	583173
I5411	SCCL_12	Romania_Iron_Gates_HG	MathiesonNature2018	7000-6300 BCE	1240K	Schela Cladovei	Romania	44.6297	22.6126	M	U5a1c1	R1b1a(xR1b1a1a	716414
Canes.SG	Canes, I-A	Iberia_HG.SG	GonzalesFortesCurrentBiology2017	5295-5035 calBCE (6197±45 BP, OxA-7148/AA-5294)	Shotgun	Canes	Spain	..	..	F	U5a2a	..	804993
Chan.SG	Chan, Elba	Iberia_HG.SG	GonzalesFortesCurrentBiology2017	7305-7057 calBCE (8155±42 BP, Ua-13398/Ua-38115)	Shotgun	Chan do Lindeiro	Spain	..	..	F	U5b	..	1036284
I1069	Nat5	Israel_Natufian	LazaridisNature2016	11840-9760 BCE	1240K	Raqefet Cave	Israel	32.65	35.067	M	H5b1	E1b1	27137
I1685_published	NAT4	Israel_Natufian	LazaridisNature2016	11840-9760 BCE	1240K	Raqefet Cave	Israel	32.65	35.067	M	J2a2	CT	40968
I1687_published	NAT13	Israel_Natufian	LazaridisNature2016	11520-11110 calBCE (11405±120 BP, RTK-6607)	1240K	Raqefet Cave	Israel	32.65	35.067	F	..	..	26439
I1690_published	NAT6	Israel_Natufian	LazaridisNature2016	11840-9760 BCE	1240K	Raqefet Cave	Israel	32.65	35.067	M	H	CT	29883
I4582	OSTCOR_32	Romania_Iron_Gates_HG	MathiesonNature2018	7021-6473 calBCE [7812±69 BP, freshwater reservoir correction using Method 1 of Cook et al. 2002 using ORAU _15N value for 8302±32 BP which is a weighted average of (8305±50 BP, OxA-31598), (8300±40 BP, PSUAMS-1749), (8335±45 BP, PSUAMS-1904)]	1240K	Ostrovul Corbului	Romania	44.517	22.722	F	K1	..	930179
I4607	SCCL_46/1	Romania_Iron_Gates_HG	MathiesonNature2018	7340-6640 calBCE (8047±122 BP, OxA-4380)	1240K	Schela Cladovei	Romania	44.6297	22.6126	M	U5a2	I2	321541
I4660	VLSC_51B	Serbia_Iron_Gates_HG	MathiesonNature2018	7940-7585 calBCE (8676±58 BP, PSUAMS-2296 corrected for freshwater marine reservoir effect with Method 1 of Cook et al. 2002 with the modifications recommended by Cook et al. 2011)	1240K	Vlasac	Serbia	44.5337	22.0503	F	U8b1b	..	77342
I4870	VLSC_45	Serbia_Iron_Gates_HG	MathiesonNature2018	7045-6535 calBCE (7870±78 BP, PSUAMS-2295 corrected for freshwater marine reservoir effect with Method 1 of Cook et al. 2002 with the modifications recommended by Cook et al. 2011)	1240K	Vlasac	Serbia	44.5337	22.0503	M	K1c	I2	619637
HohleFels49_d_published	HohleFels49	Germany_HohleFels49_published	FuNature2016	14050-12310 BCE [13924-12311 calBCE (12770±220 BP, H5312-4907), 14045-13381 calBCE (13085±95 BP, H5119-4601), layer date]	1240K	Swabian Jura, Baden-Wu_rttemberg, Hohle Fels, Ach Valley	Germany	48.22	9.45	M	U8a	I	60254
Chaudardes1_d_published	Chaudardes1	France_Chaudardes_published	FuNature2016	6410-6100 calBCE (7400±60 BP, GrA-28268)	1240K	Chaudardes	France	49.24	3.46	M	U5b1b	O1b1a1a1b	87199
Ranchot88_d_published	Ranchot88	France_Ranchot88_published	FuNature2016	8290-7980 calBCE (8985±40 BP, GrA-38019)	1240K	Ranchot	France	47.91	5.43	F	U5b1	..	385069
Sunghir1.SG	Sunghir1	Russia_Sunghir.SG	SikoraScience2017	31925-29820 calBCE	Shotgun	Sunghir	Russia	56.1761	40.5025	M	U8c	C1a2	809229
Sunghir2.SG	Sunghir2	Russia_Sunghir.SG	SikoraScience2017	33333-31235 calBCE	Shotgun	Sunghir	Russia	56.1761	40.5025	M	U2	C1a2	1164216
Sunghir3.SG	Sunghir3	Russia_Sunghir.SG	SikoraScience2017	33204-31081 calBCE	Shotgun	Sunghir	Russia	56.1761	40.5025	M	U2	C1a2	1181712
Sunghir4.SG	Sunghir4	Russia_Sunghir.SG	SikoraScience2017	32535-31549 calBCE	Shotgun	Sunghir	Russia	56.1761	40.5025	M	U2	C1a2	1160873
Sunghir6.SG	Sunghir6	Russia_Sunghir.SG	SikoraScience2017	1100-1220 calCE	Shotgun	Sunghir	Russia	56.1761	40.5025	M	W3a1	I2a1b2	1164717
MotalaAA	MotalaAA	Sweden_Motala_HG	MittnikNatureCommunications2018	5722-5564 calBCE	1240K	Kanaljorden, Motala	Sweden	..	..	F	U5a2d	..	56448
Popovo2	Popovo2	Russia_EHG	MittnikNatureCommunications2018	7500-5000 BCE	1240K	Popovo, Archangelsk	Russia	..	..	M	U4d	J	66188
UzOO77	UzOO77_new	Russia_EHG	MittnikNatureCommunications2018	5500-5000 BCE	1240K	Yuzhnyy Oleni Ostrov, Karelia	Russia	..	..	F	R1b	..	533249
TAF009	Individual 6	Morocco_Iberomaurusian	vandeLoosdrechtScience2018	12855-11958 calBP (12255±50 BP, OxA-23779)	1240K	Taforalt	Morocco	34.8078	-2.41089	M	U6a6b	E1b1b1a1b1	287534
TAF010	Individual 7	Morocco_Iberomaurusian	vandeLoosdrechtScience2018	13127-12182 calBP (12470±100 BP, OxA-16663)	1240K	Taforalt	Morocco	34.8078	-2.41089	M	U6a7b	E1b1b1a1	846250
TAF011	Individual 8	Morocco_Iberomaurusian	vandeLoosdrechtScience2018	13200-11900 BCE [based on four other dates from the site]	1240K	Taforalt	Morocco	34.8078	-2.41089	M	U6a7	E1b1b1a1	1037723
TAF013	Individual 11	Morocco_Iberomaurusian	vandeLoosdrechtScience2018	13200-11900 BCE [based on four other dates from the site]	1240K	Taforalt	Morocco	34.8078	-2.41089	M	U6a7b	E1b1b1a1	998988
TAF014	Individual 12	Morocco_Iberomaurusian	vandeLoosdrechtScience2018	13200-11900 BCE [based on four other dates from the site]	1240K	Taforalt	Morocco	34.8078	-2.41089	M	M1b	E1b1b1a1	986561
TAF015	Individual 13	Morocco_Iberomaurusian	vandeLoosdrechtScience2018	13200-11900 BCE [based on four other dates from the site]	1240K	Taforalt	Morocco	34.8078	-2.41089	M	U6a1b	E1b1b	85601
I10663	Fav.Dep. B-a	Italy_Mesolithic	YuIscience2021	8840-8610 calBCE (9440±40 BP, KIA-36051)	1240Kplus	Sicily, Grotta d'Oriente	Italy	37.9333	12.3333	F	U2'3'4'7'8'9	..	130736
I10899	Car1	Carihuela_HG	OlaldeScience2019	No context (40000-5000 BCE)	1240K	Piñar, Granada, Cueva de la Carigüela	Spain	37.4394	-3.43757	M	U5b1	I	241665
I8130	C. Cocina-25-7-41-capa 2	SE_Iberia_Meso	OlaldeScience2019	6064-5926 calBCE (7135¬±25 BP, PSUAMS-4429)	1240K	Dos Aguas, Valencia, Cueva de la Cocina	Spain	39.79	-1.03333	M	U5b2b	CT	12420
I3209	Q4[-125/-144];CMN2	SE_Iberia_Meso	OlaldeScience2019	5976–5783 cal BCE (6980±25 BP, PSUAMS-4414)	1240K	Ares del Maestre, Castellón, Comunidad Valenciana	Spain	40.4182	-0.11675	M	U5b1d1	CF	23772
KGH6	KGH 93E175 CAVE1 1996 Extractions Context 73 Sample Series 6, P8107	Ireland_HG	CassidyNature2020	4797-4602 calBCE (5844¬±35 BP, UBA-40235)	Shotgun	Ireland, Limerick, Killuragh	Ireland	52.5985	-8.32836	M	U5b2a	I2a1a2	784081
SRA62	1997:62	Ireland_HG	CassidyNature2020	4226-3961 calBCE (5227¬±36 BP, UB-15772)	Shotgun	Ireland, Leitrim, Sramore	Ireland	54.297	-8.33599	M	U5a2d	I2a1b2	1149845
PER3123	PER3123	MesoFr	BrunelPNAS2020	7200-7000 BCE	Shotgun	Agris, Les Perrats	France	45.77	0.33	M	U5b1-16189	I2a1b2	155232
PER3023	PER3023	MesoFr	BrunelPNAS2020	7200-7000 BCE	Shotgun	Agris, Les Perrats	France	45.77	0.33	F	U5b3e	..	184600
PER1150503	PER503	MesoFr	BrunelPNAS2020	7200-7000 BCE	Shotgun	Agris, Les Perrats	France	45.77	0.33	F	U5b1-16189	..	336088
UZZ5054	UZZ5054	Uzzo_EM	YuIscience2021	8798-8628 calBCE (9436¬±29 BP)	1240K	Sicily, Grotta dellUzzo	Italy	38.11	12.7866	F	U2'3'4'7'8'9	..	965751
UZZ4446	UZZ4446	Uzzo_LM	YuIscience2021	6633-6469 calBCE (7713¬±26 BP)	1240K	Sicily, Grotta dellUzzo	Italy	38.11	12.7866	F	U5b2b	..	686745
UZZ079	UZZ079	Uzzo_LM	YuIscience2021	6694-6572 calBCE (7809¬±26 BP)	1240K	Sicily, Grotta dellUzzo	Italy	38.11	12.7866	F	U5b3(d)	..	1014810
UZZ080	UZZ080	Uzzo_LM	YuIscience2021	6694-6572 calBCE (7809¬±26 BP)	1240K	Sicily, Grotta dellUzzo	Italy	38.11	12.7866	F	U5b2b1a	..	1071603
UZZ081	UZZ081	Uzzo_LM	YuIscience2021	6693-6572 calBCE (7807¬±26 BP)	1240K	Sicily, Grotta dellUzzo	Italy	38.11	12.7866	M	U5b3(d)	I2a1b2	406292
UZZ082	UZZ082	Uzzo_LM	YuIscience2021	6694-6572 calBCE (7809¬±26 BP)	1240K	Sicily, Grotta dellUzzo	Italy	38.11	12.7866	F	U5a1	..	984026
UZZ069	UZZ069	Uzzo_LM	YuIscience2021	6773-6597 calBCE (7848¬±26 BP)	1240K	Sicily, Grotta dellUzzo	Italy	38.11	12.7866	F	U5b2b	..	850263
UZZ071	UZZ071	Uzzo_LM	YuIscience2021	6008-5846 calBCE (7051¬±27 BP)	1240K	Sicily, Grotta dellUzzo	Italy	38.11	12.7866	F	U5a2+16294	..	729422
UZZ040	UZZ040	Uzzo_LM	YuIscience2021	6416-6245 calBCE (7471¬±26 BP)	1240K	Sicily, Grotta dellUzzo	Italy	38.11	12.7866	M	U4a2f	I2a1b	375763
UZZ088	UZZ088	Uzzo_LM	YuIscience2021	5987-5844 calBCE (7036¬±25 BP)	1240K	Sicily, Grotta dellUzzo	Italy	38.11	12.7866	F	U5b3(d)	..	774093
UZZ096	UZZ096	Uzzo_EM	YuIscience2021	8800-7800 BCE	1240K	Sicily, Grotta dellUzzo	Italy	38.11	12.7866	F	U2'3'4'7'8'9	..	102125
IPB001	ZBC	AHG	FeldmanNatCom2019	13642–13073 cal BCE	1240K	PınarbaşI	Turkey	37.48	33.0333	M	K2b	C1a2	502862
R7	Grotta Continenza; 1993	Italy_HG	AntonioGaoMootsScience2019	9107-8634 calBCE (9465¬±25 BP, UCIAMS-198579)	Shotgun	Abruzzo, Grotta de Continenza	Italy	41.96	13.54	M	U5b1+16189+@16192	I2a1b1	1104146
R15	Continenza 2009; 4BB; t.21/23	Italy_HG	AntonioGaoMootsScience2019	7312-7062 calBCE (8155¬±20 BP, UCIAMS-198584)	Shotgun	Abruzzo, Grotta de Continenza	Italy	41.96	13.54	M	U5b3	I2a1b1	1102127
BAL0051	BG-E-3214	BalmaGuilanya	VillalbaMoucoCurrentBiology2019	11446-10772 calBCE (11095¬±195 BP, Ua-34297)	1240K	Balma Guilanyà, Navés, Lleida, Catalunya	Spain	42.0853	1.60168	M	U5b2a	I1	330878
CMS001	22	MoitaSebastiao	VillalbaMoucoCurrentBiology2019	6238-5986 calBCE (7240¬±70 BP, To-131)	1240K	Moita do Sebastião, Muge	Spain	39.2464	-8.64747	F	U5b1 + 16189	..	174465
F6-620	SP6931	BachoKiro_IUP	HajdinjakNature2021	41976-40636 calBCE (39750¬±380 BP, ETH-86769)	3.7M	Balkan Mountains, Bacho Kiro Cave	Bulgaria	42.948	24.4302	M	M	F	1064661
AA7-738	SP7098	BachoKiro_IUP_no	HajdinjakNature2021	41976-40636 calBCE (39750¬±380 BP, ETH-86769)	3.7M	Balkan Mountains, Bacho Kiro Cave	Bulgaria	42.948	24.4302	M	M	F	65053
BB7-240	SP7099	BachoKiro_IUP	HajdinjakNature2021	44169-42652 calBCE (42850¬±480 BP, ETH-86770)	3.7M	Balkan Mountains, Bacho Kiro Cave	Bulgaria	42.948	24.4302	M	N	C1	857670
CC7-2289	SP9100	BachoKiro_IUP	HajdinjakNature2021	42446-41046 calBCE (40600¬±420 BP, ETH-86771)	3.7M	Balkan Mountains, Bacho Kiro Cave	Bulgaria	42.948	24.4302	F	R	..	23746
CC7-335	SP9101	BachoKiro_IUP	HajdinjakNature2021	43975-42478 calBCE (42450¬±510 BP, ETH-86772)	3.7M	Balkan Mountains, Bacho Kiro Cave	Bulgaria	42.948	24.4302	M	N	C1	781029
BK-1653	SP7103	BK-1653	HajdinjakNature2021	33333-32667 calBCE (30570¬±120 BP, ETH-86768/AIX-12024)	3.7M	Balkan Mountains, Bacho Kiro Cave	Bulgaria	42.948	24.4302	F	U8	..	1005797
Oase1	SP2538	Oase1	HajdinjakNature2021	39909-36052 calBCE (34950¬±900 BP, GrA-22810/OxA-11711)	3.7M	Oase Cave	Romania	45.016	21.832	M	N	N1c1a	385128
Aveline_3	SB 343C3	England_Early_Mesolithic	BraceDiekmannNatureEcologyEvolution2019	8751-8433 calBCE (9340¬±50 BP, OxA-34338)	Shotgun	England, Somerset, Burrington Combe, Aveline's Hole	United Kingdom	51.3247	-2.75325	F	B5 / H13 / HV	..	88835
Aveline_9	SB 337B3	England_Early_Mesolithic	BraceDiekmannNatureEcologyEvolution2019	8606-8300 calBCE (9230¬±50 BP, OxA-34339)	Shotgun	England, Somerset, Burrington Combe, Aveline's Hole	United Kingdom	51.3247	-2.75325	M	U5b1	I2	56626
Cheddar_man	SB 524A8 | SB 524B	England_Early_Mesolithic	BraceDiekmannNatureEcologyEvolution2019	8615-7966 calBCE (9100¬±100 BP, OxA-814)	Shotgun	England, Somerset, Cheddar, Gough's Cave	United Kingdom	51.2817	-2.76575	M	U5b1	I2a2	1089198
KentCavern_1	SB 428B	England_Late_Mesolithic	BraceDiekmannNatureEcologyEvolution2019	7476-7085 calBCE (8270¬±45 BP, OxA-23812)	Shotgun	England, Devon, Torquay, Kent's Cavern		50.4682	-3.50307	F	U5a2	..	104470
Ogof_yr_ychen_1	SB 460A3	England_Late_Mesolithic	BraceDiekmannNatureEcologyEvolution2019	7739-7536 calBCE (8597¬±54 BP, UBA-32282)	Shotgun	Wales, Pembrokeshire, Caldey Island, Ogof-Yr-Ychen	United Kingdom	51.6325	-4.6929	M	U5b	I2a2	351554
BDB001.merged	HK34:823a	Germany_Meso_BDB	RivollatScienceAdvance2020	7100-6200 BCE	1240K	Saxony-Anhalt, Bad Durrenberg	Germany	51.3	12.07	F	U4b1b1	..	805272
BOT004.A0101	HK39:147a-b BII/1	Germany_Meso_BOT	RivollatScienceAdvance2020	5750-5450 BCE	1240K	Saxony-Anhalt, Bottendorf	Germany	51.31	11.4	M	no results	I	33216
BOT005.A0101	HK39:147b BII/2	Germany_Meso_BOT	RivollatScienceAdvance2020	5701-5486 calBCE (6685¬±38 BP, OxA-27248)	1240K	Saxony-Anhalt, Bottendorf	Germany	51.31	11.4	F	no results	..	83878
I2483	KR1-1 (Krems1-1, Krems-Wachtberg 2015, 151416, Subnr 0, Mensch, GH 26, AH 4.3, QM C3, Individuum 1)	Austria_Krems1_1	TeschlerNicolaCommunicationsBiology2020	29200-28600 BCE	1240K	Krems-Wachtberg	Austria	48.41	15.59	M	U5	IJ	656606
ZlatyKun	ZKU002	ZlatyKun	PruferKrauseNatEcolEvo2021	Contaminated C14 date	Shotgun	Bohemia, Zlatykun cave	Czechia	49.916	14.066	F	N	..	1111062
MLZ005003	MALM16 SUP2.1/Individual ID: 4.3.D-3 and MALM16 Sector A 8.2/Individual ID: 2.1.D-1	MLZ005003	This study	(18950±50 BP, MAMS-48670; 18880±60 BP; MAMS-48672)	1240k	Cueva del Malalmuerzo, Moclín, Granada	Spain	37.3607	-3.80366	M	U2'3'4'7'8'9	C1	226914
MLZ005003.PMD	MALM16 SUP2.1/Individual ID: 4.3.D-3 and MALM16 Sector A 8.2/Individual ID: 2.1.D-1	MLZ005003.PMD	This study	(18950±50 BP, MAMS-48670; 18880±60 BP; MAMS-48672)	1240k	Cueva del Malalmuerzo, Moclín, Granada	Spain	37.3607	-3.80366	M	U2'3'4'7'8'9	C1	108597
MLZ005003.TV	MALM16 SUP2.1/Individual ID: 4.3.D-3 and MALM16 Sector A 8.2/Individual ID: 2.1.D-1	MLZ005003.TV	This study	(18950±50 BP, MAMS-48670; 18880±60 BP; MAMS-48672)	1240k	Cueva del Malalmuerzo, Moclín, Granada	Spain	37.3607	-3.80366	M	U2'3'4'7'8'9	C1	65431

## Sheet: S1.2_SampleInfo
IND ID	Site Name	Locality/Province/Country	Archaeological ID	Sampled material (FDI nomenclature)	SG Lib IDs	SG endogenous (%)	Captured/No Captured	Captured Lib IDs	TF endogenous (%)	included/exculded	Coverage	xCov	yCov	autCov	Xratio	Yratio	Genetic Sex	X-Contamination	X-cont SE	X-SNPs	MT ContamMix (%)	MT num. reads contamix	MT Haplogroup (Haplogrep)	MT Q score %	Y-Haplogroup	Y-SNP term	Targeted Autosomal SNPs 1240K	Lab date	Calibrated RC 2 sigma (IntCal 20)	Y coordinated (Lat)	X coordinated (Long)	Age group
MLZ003	Cueva del Malalmuerzo	Moclín/Granada/Spain	MALM16 SUP2.1/Individual ID: 4.3.D-3	tooth (34)	MLZ003.A0101.SG1.1; MLZ003.A0201.SG1.1;	0.087; 0.019	YES	MLZ003.A0101.TF1.1; MLZ003.A0102.TF2.1; MLZ003.A0103.TF2.1; MLZ003.A0201.TF1.1; MLZ003.A0202.TF2.1; MLZ003.A0203.TF2.1	0.96; 0.894; 0.963	Excluded MLZ003.A0101.TF1.1; MLZ003.A0102.TF2.1; MLZ003.A0103.TF2.1	0.2083	0.0617883	0.079094	0.149841	0.412359	0.527853	M	0.144369	0.0913	56	2.5	29478	U2'3'4'7'8'9	0.8887	C		129834	18950±50 BP; MAMS-48670	21067-20676 cal BCE/ 23016-22625 cal BP	37.3608	-3.80393	Adult
MLZ005	Cueva del Malalmuerzo	Moclín/Granada/Spain	MALM16 Sector A 8.2/Individual ID: 2.1.D-1	tooth (33)	MLZ005.A0101.SG1.1; MLZ005.A0201.SG1.1	0.1; 0.154	YES	MLZ005.A0101.TF1.1; MLZ005.A0102.TF2.1; MLZ005.A0103.TF2.1; MLZ005.A0201.TF1.1; MLZ005.A0202.TF2.1; MLZ005.A0203.TF2.1	2.778; 2.354; 2.505; 5.124; 4.187; 4.611	All Included and merged with MLZ003.A0101.TF1.1; MLZ003.A0102.TF2.1; MLZ003.A0103.TF2.1	0.3858	0.101322	0.125589	0.258164	0.392471	0.48647	M	0.041028	0.0419	115	3.1	36525	U2'3'4'7'8'9	0.8887	C	M130	216439	18880±60 BP; MAMS-48672	21030-20621 cal BCE/ 22979-22570 cal BP	37.3608	-3.80393	Adult
ADS002	Cueva de Ardales	Ardales/Málaga/Spain	CA15-Z2, M19b-208.5 064	tooth (41)	ADS002.A0101.SG1.1	0.01	NO	..	..	..	..	..	..	..	..	..	..	..	..	..	..	..	..	..	..	..	..	not dated	not dated	36.8728	-4.8288	Adult
ADS003	Cueva de Ardales	Ardales/Málaga/Spain	CA16-Z2, M19a-214.36	tooth (38)	ADS003.A0101.SG1.1; ADS003.A0102.SG1.1	0.028; 0.027	NO	..	..	..	..	..	..	..	..	..	..	..	..	..	3.5	35897	J1c3j	0.996	..	..	..	5999±23 BP; MAMS-48673	4986-4797 cal BCE/ 6935-6746 cal BP	36.8728	-4.8288	Adult
ADS004	Cueva de Ardales	Ardales/Málaga/Spain	CA16-Z2, M19b-214.2 S64	tooth (18)	ADS004.A0101.SG1.1; ADS004.A0201.SG1.1	0.018; 0.017	NO	..	..	..	..	..	..	..	..	..	..	..	..	..	2.3	9207	J1c1b	1	..	..	..	6000±24 BP; MAMS-48674	4987-4797 cal BCE/ 6936-6746 cal BP	36.8728	-4.8288	Adult
ADS005	Cueva de Ardales	Ardales/Málaga/Spain	Galerias Bajas Nicho Escalinata	tooth (47)	ADS005.B0101.SG1.1; ADS005.B0201.SG1.1	0.084; 0.114	YES	ADS005.B0101.TF1.1; ADS005.B0102.TF2.1; ADS005.B0103.TF2.1; ADS005.B0201.TF1.1; ADS005.B0202.TF2.1; ADS005.B0203.TF2.1	5.367; 4.839; 4.546; 5.852; 4.505; 5.404	All Included	0.51	0.159689	0.178237	0.36645	0.435773	0.486388	M	0.031715	0.0252	274	3.9	38965	K1a1	1	G2a2b2a	P303	278776	6236±24 BP; MAMS-48675	5304-5069 cal BCE/ 7253-7018 cal BP	36.8728	-4.8288	Adult
ADS006	Cueva de Ardales	Ardales/Málaga/Spain	Galerias Bajas Sala de las Estrellas	tooth (36)	ADS006.B0101.SG1.1; ADS006.B0102.SG1.1; ADS006.C0101.SG1.1; ADS006.C0102.SG1.1	0.014; 0.014; 0.018; 0.019	NO	..		..	..	..	..	..	..	..	..	..	..	..	2.9	24278	H1+152	1	..	..	..	not dated	not dated	36.8728	-4.8288	Adult
ADS007	Cueva de Ardales	Ardales/Málaga/Spain	Galerias Altas Ossario principal	petrous bone	ADS007.A0101.SG1.1; ADS007.A0102.SG1.1	16.249; 16.745	YES	ADS007.A0101.TF1.1; ADS007.A0102.TF1.1		All Included	8.6696	2.75801	3.40976	6.54371	0.421475	0.521074	M	0.01011	0.00264733	10726	2.6	41813	U4a2f	0.9878	I2a1a1a	M26	964420	no date (no collagen)	no date (no collagen)	36.8728	-4.8288	Adult
ADS008	Cueva de Ardales	Ardales/Málaga/Spain	Galerias Altas Sala de la Hornacina	tooth (36)	ADS008.A0101.SG1.1; ADS008.A0201.SG1.1; ADS008.A0202.SG1.1	0.218; 1.301	YES	ADS008.A001.TF1.1; ADS008.A0201.TF1.1; ADS008.A0202.TF2.1		All Included	2.915	1.96566	0.0327518	2.27808	0.862858	0.0143769	F	0.282403	0.00901	9092	3.8	27725	H1+16189	1	..	..	762382	4486±21 BP; MAMS-48676	3341-3093 cal BCE/ 5290-5042 cal BP	36.8728	-4.8288	Adult
ADS009	Cueva de Ardales	Ardales/Málaga/Spain	Galerias Altas Galeria de los Huesos	tooth (44)	ADS009.B0101.SG1.1; ADS009.B0102.SG1.1	0.028; 0.03	NO	..		..	..	..	..	..	..	..	..	..	..	..	2.9	33799	T2b3c	1	..	..	..	not dated	not dated	36.8728	-4.8288	Adult
AGS001	Necrópolis de las Aguilillas	Campillos/Málaga/Spain	Necropolis de Aguilillas/2-C IIA	tooth (11)	AGS001.A0101.SG1.1; AGS001.A0201.SG1.1	0.346; 0.873	YES	AGS001.A0101.TF1.1; AGS001.A0102.TF2.1; AGS001.A0201.TF1.1; AGS001.A0202.TF2.1		All Included	1.06	0.637648	0.012764	0.772276	0.825674	0.0165278	F	0.279236	0.018	2522	7.1	36330	K1a4a1	0.9947	..	..	484414	6237±24 BP; MAMS-48677	5304-5070 cal BCE/ 7253-7019 cal BP	36.9464	-4.82032	Adult
AGS002	Necrópolis de las Aguilillas	Campillos/Málaga/Spain	Necropolis de Aguilillas/2-C II -5 220	tooth (48)	AGS002.A0101.SG1.1; AGS002.A0201.SG1.1	0.014; 0.013	NO	..	..	..	..	..	..	..	..	..	..	..	..	..	..	..	..	..	..	..	..	not dated	not dated	36.9464	-4.82032	Adult
AGS003	Necrópolis de las Aguilillas	Campillos/Málaga/Spain	Necropolis de Aguilillas/2-C -5	tooth (47)	AGS003.A0101.SG1.1; AGS003.A0201.SG1.1	0.036; 0.031	NO	..	..	..	..	..	..	..	..	..	..	..	..	..	..	..	..	..	..	..	..	not dated	not dated	36.9464	-4.82032	Adult
CRS001	Necrópolis de los Caserones	Ardales/Málaga/Spain	Necropolis de Caserones/CS-83	tooth (47)	CRS001.A0101.SG1.1; CRS001.A0201.SG1.1	0.029; 0.053	NO	..	..	..	..	..	..	..	..	..	..	..	..	..	0.93	1179	J1c1b	0.5208	..	..	..	not dated	not dated	36.8972	-4837856	Adult
CRS002	Necrópolis de los Caserones	Ardales/Málaga/Spain	Necropolis de Caserones/infans II	tooth (37)	CRS002.A0101.SG1.1; CRS002.A0201.SG1.1	0.184; 0.32	YES	CRS002.A0101.TF1.1; CRS002.A0102.TF2.1; CRS002.A0201.TF1.1; CRS002.A0202.TF2.1		All Included	0.8588	0.524556	0.00508111	0.629287	0.833572	0.00807439	F	0.206358	0.0172	1918	3	26284	H3	1	..	..	407035	4058±22 BP; MAMS-48678	2836-2487 cal BCE/ 4785-4436 cal BP	36.8972	-4837856	Adult
MLZ005003	Cueva del Malalmuerzo	Moclín/Granada/Spain	Merged data from MLZ003 and MLZ005	tooth (34)+ tooth (33)				MLZ003.A0201.TF1.1; MLZ003.A0202.TF2.1; MLZ003.A0203.TF2.1; MLZ005.A0101.TF1.1; MLZ005.A0102.TF2.1; MLZ005.A0103.TF2.1; MLZ005.A0201.TF1.1; MLZ005.A0202.TF2.1; MLZ005.A0203.TF2.1			0.41	0.107901	0.133456	0.274612	0.392922	0.48598	M	0.036924	0.0402147	123	5	39770	U2'3'4'7'8'9	0.8887	C1	F3393	226914	18950±50 BP; MAMS-48670 + 18880±60 BP; MAMS-48672		37.3608	-3.80393	Adult

## Sheet: S1.3_EAGER_1240K
Sample Name	# of Raw Reads prior Clip & Merge (C&M)	# reads after C&M prior mapping	# mapped reads prior RMDup	# mapped reads prior RMDup QF	# of Duplicates removed	Mapped Reads after RMDup	Endogenous DNA (%)	Endogenous DNA QF (%)	Endogenous DNA Cap (%)	Cluster Factor	Mean Coverage	std. dev. Coverage	Coverage >= 1X in %	Coverage >= 2X in %	Coverage >= 3X in %	Coverage >= 4X in %	Coverage >= 5X in %	# of reads on mitochondrium	AVG Coverage on mitochondrium	MT/NUC Ratio	DMG 1st Base 3'	DMG 2nd Base 3'	DMG 1st Base 5'	DMG 2nd Base 5'	average fragment length	median fragment length	GC content in %
ADS005.B0101.TF1.1	18837732	17061343	915731	579049	410259	168790	5.367	3.394	2.229	3.431	0.0713	0.2763	6.65	0.44	0.03	0	0	5565	20.3645	6823.03	0.0135	0.0072	0.4972	0.3141	57.48	57	53.52
ADS005.B0102.TF2.1	22230197	19641869	950448	575409	384314	191095	4.839	2.93	1.918	3.011	0.0808	0.2955	7.47	0.56	0.04	0	0	5473	19.6857	5829.19	0.0161	0.007	0.5064	0.2898	57.15	56	53.41
ADS005.B0103.TF2.1	22429571	19603225	891089	533315	368766	164549	4.546	2.721	1.772	3.241	0.0693	0.2728	6.47	0.43	0.03	0	0	5189	18.5251	6395.11	0.0144	0.0073	0.5035	0.2945	57.1	56	53.07
ADS005.B0201.TF1.1	29708450	26808153	1568859	1013904	779149	234755	5.852	3.782	2.523	4.319	0.0997	0.3289	9.12	0.78	0.06	0	0	3553	12.8153	3241.34	0.0118	0.0071	0.5541	0.3379	53.74	52	53.43
ADS005.B0202.TF2.1	25042804	22249835	1002365	602841	358009	244832	4.505	2.709	1.73	2.462	0.1098	0.3492	9.88	0.98	0.1	0.01	0	2614	9.08371	2198.93	0.0139	0.007	0.5634	0.309	53.55	51	52.79
ADS005.B0203.TF2.1	21703774	19354272	1045828	651520	467830	183690	5.404	3.366	2.223	3.547	0.0794	0.2913	7.38	0.51	0.04	0	0	2476	8.68532	2814.97	0.0138	0.0064	0.5645	0.3012	53.48	51	53.01
ADS007.A0101.TF1.1	33273967	28748556	22784471	18407716	7612927	10794789	79.254	64.03	39.4	1.705	4.7651	4.6755	85.71	71.96	59.78	49.34	40.51	1594	5.28958	26.34	0.0189	0.0091	0.2485	0.1338	58.38	58	54.34
ADS007.A0102.TF1.1	27719970	23823140	18824146	15029851	5988398	9041453	79.016	63.089	38.101	1.662	3.9774	4.0704	82.72	66.85	53.39	42.41	33.52	1269	4.17859	24.98	0.0186	0.0088	0.2508	0.1315	58.07	58	54.32
ADS008.A0101.TF1.1	19154367	16423161	1314753	845495	610346	235149	8.005	5.148	3.129	3.596	0.0913	0.316	8.35	0.71	0.06	0	0	15340	62.4022	17375.9	0.0113	0.0067	0.4534	0.2718	52.31	50	53.77
ADS008.A0201.TF1.1	22594984	20390179	8530669	7251703	3953880	3297823	41.837	35.565	23.105	2.199	1.5197	1.7729	63.37	38.59	22.5	12.72	6.99	3491	12.6874	187.58	0.0194	0.0096	0.2788	0.1573	64.42	70	53.64
ADS008.A0202.TF2.1	22786998	20194541	7877202	6580650	3470906	3109744	39.007	32.586	20.876	2.116	1.4101	1.6958	60.83	35.99	20.51	11.28	6.06	3061	10.8864	171.35	0.0203	0.0101	0.2804	0.1366	64.16	69	53.59
AGS001.A0101.TF1.1	22579582	20197225	3508913	2524674	1711427	813247	17.373	12.5	6.697	3.104	0.2549	0.5443	21	3.77	0.61	0.09	0.01	4168	15.3258	933.16	0.018	0.0089	0.2571	0.1652	63.68	68	51.81
AGS001.A0102.TF2.1	25899874	22967455	3420874	2507007	1753418	753589	14.894	10.915	6.477	3.327	0.2551	0.5393	21.2	3.68	0.55	0.07	0.01	3851	13.4988	912.9	0.018	0.0086	0.2661	0.148	61.86	65	52.05
AGS001.A0201.TF1.1	22491808	19575049	5230357	3790152	2912696	877456	26.72	19.362	12.009	4.319	0.3041	0.599	24.32	5.01	0.9	0.15	0.02	20813	90.4127	5910.31	0.0116	0.0058	0.3327	0.2211	56.41	55	52.91
AGS001.A0202.TF2.1	18250637	15480935	3862836	2740993	2004366	736627	24.952	17.706	10.612	3.721	0.2463	0.5311	20.51	3.51	0.53	0.07	0.01	19485	81.9418	6462.88	0.0125	0.0059	0.3387	0.2066	55.85	55	52.81
CRS002.A0101.TF1.1	16969140	15278038	1168639	908404	615955	292449	7.649	5.946	3.815	3.106	0.1231	0.3687	11.05	1.14	0.11	0.01	0	7581	26.3121	5475.42	0.0135	0.0072	0.4114	0.2236	53.05	51	53.88
CRS002.A0102.TF2.1	24680134	21450358	1798547	1341949	1044483	297466	8.385	6.256	3.883	4.511	0.1101	0.3464	10.01	0.91	0.08	0.01	0	8396	28.9459	5992.74	0.0142	0.0073	0.4181	0.2148	52.56	50	53.47
CRS002.A0201.TF1.1	16672592	15572681	2784908	2380726	1585708	795018	17.883	15.288	10.496	2.995	0.3701	0.6867	27.85	7.01	1.66	0.38	0.08	432	1.48108	98.8	0.0207	0.0096	0.3561	0.1822	59.19	59	53.83
CRS002.A0202.TF2.1	23600892	21325951	3501879	2915949	2302173	613776	16.421	13.673	9.16	4.751	0.2557	0.5434	21.15	3.72	0.6	0.09	0.01	459	1.46653	130.12	0.0202	0.01	0.3539	0.1661	57.66	57	53.28
MLZ003.A0101.TF1.1	19954789	18338164	704203	564051	435526	128525	3.84	3.076	1.908	4.389	0.048	0.2228	4.6	0.19	0.01	0	0	3875	15.0957	6631.21	0.0128	0.0067	0.2642	0.1271	57.52	57	54.06
MLZ003.A0102.TF2.1	17279340	15967325	379677	292366	137953	154413	2.378	1.831	1.088	1.893	0.0672	0.2688	6.27	0.41	0.03	0	0	2768	10.3341	3787.43	0.0135	0.0072	0.2669	0.1157	56.56	55	54.18
MLZ003.A0103.TF2.1	19797482	18235205	598027	466059	312204	153855	3.28	2.556	1.565	3.029	0.061	0.2532	5.77	0.31	0.02	0	0	3287	12.394	4618.23	0.0129	0.0065	0.2702	0.1153	56.07	54	54.1
MLZ003.A0201.TF1.1	21714956	19925022	191337	140529	113807	26722	0.96	0.705	0.455	5.259	0.0101	0.1015	1	0.01	0	0	0	1360	5.03573	10569.4	0.02	0.0131	0.2991	0.1436	59.05	60	54.66
MLZ003.A0202.TF2.1	19612932	18229194	162944	115469	80304	35165	0.894	0.633	0.398	3.284	0.0142	0.1204	1.4	0.02	0	0	0	1354	4.86795	7700.75	0.0194	0.0112	0.3063	0.1279	58.69	60	54.27
MLZ003.A0203.TF2.1	18487886	17056115	164183	114644	92788	21856	0.963	0.672	0.422	5.245	0.0078	0.089	0.77	0.01	0	0	0	1125	4.04907	10506.2	0.0176	0.011	0.2981	0.1326	58.38	59	53.38
MLZ005.A0101.TF1.1	16440092	15114437	419890	318962	214739	104223	2.778	2.11	1.317	3.06	0.0427	0.2117	4.08	0.18	0.01	0	0	5878	23.0938	14315.2	0.0151	0.0067	0.4055	0.2204	52.24	49	54.17
MLZ005.A0102.TF2.1	23719553	21549285	507346	372058	224234	147824	2.354	1.727	1.052	2.517	0.0614	0.2565	5.76	0.35	0.02	0	0	6449	24.6485	10858.1	0.0157	0.0075	0.4209	0.2029	50.94	47	54.32
MLZ005.A0103.TF2.1	22838824	20781640	520599	380511	235097	145414	2.505	1.831	1.117	2.617	0.06	0.2538	5.63	0.34	0.02	0	0	6510	24.9036	11253.1	0.0159	0.0075	0.4194	0.2039	50.59	47	54.19
MLZ005.A0201.TF1.1	22201599	20140800	1032092	776607	579966	196641	5.124	3.856	2.474	3.949	0.0811	0.2968	7.48	0.58	0.04	0	0	5277	20.7644	6847.29	0.0127	0.0068	0.4488	0.2389	50.14	47	54.36
MLZ005.A0202.TF2.1	24059570	21178497	886821	654856	514138	140718	4.187	3.092	1.946	4.654	0.0529	0.2354	5.04	0.24	0.01	0	0	4364	16.3636	7796.98	0.0143	0.0071	0.4562	0.2317	48.72	45	54.1
MLZ005.A0203.TF2.1	24186380	21540107	993174	730253	516265	213988	4.611	3.39	2.133	3.413	0.0878	0.3084	8.09	0.63	0.05	0	0	5078	19.3374	5905.9	0.0142	0.0067	0.4554	0.2368	49.51	46	54.06
																							0.4562
																							0.2669

## Sheet: S1.4_MapDamage
ADS005.B0103.TF2.1.bam					ADS005.B0202.TF2.1.bam					ADS005.B0203.TF2.1.bam					ADS005.B0201.TF1.1.bam					ADS005.B0101.TF1.1.bam					ADS005.B0102.TF2.1.bam
pos	5pG>A	pos	5pC>T		pos	5pG>A	pos	5pC>T		pos	5pG>A	pos	5pC>T		pos	5pG>A	pos	5pC>T		pos	5pG>A	pos	5pC>T		pos	5pG>A	pos	5pC>T
-1	0.0144228	1	0.503512		-1	0.0139044	1	0.563411		-1	0.0137805	1	0.564488		-1	0.0118323	1	0.554141		-1	0.0134593	1	0.497218		1	0.0160555	1	0.506443
-2	0.00726895	2	0.294456		-2	0.00697457	2	0.308982		-2	0.00643144	2	0.301213		-2	0.00713752	2	0.33793		-2	0.00722688	2	0.314148		2	0.00698187	2	0.289782
-3	0.00498099	3	0.174566		-3	0.00448071	3	0.180465		-3	0.00463145	3	0.172813		-3	0.00448575	3	0.203937		-3	0.00481716	3	0.200343		3	0.00500225	3	0.177699
-4	0.00311666	4	0.16572		-4	0.00337516	4	0.169262		-4	0.00352258	4	0.16906		-4	0.00317508	4	0.175984		-4	0.00297748	4	0.17609		4	0.00309009	4	0.168374
-5	0.00261117	5	0.11935		-5	0.00310041	5	0.118791		-5	0.00321346	5	0.116717		-5	0.00305862	5	0.123162		-5	0.00255122	5	0.129516		5	0.00265414	5	0.122351
-6	0.00290287	6	0.110494		-6	0.00346002	6	0.101766		-6	0.00310529	6	0.102841		-6	0.00294985	6	0.106913		-6	0.00328847	6	0.113005		6	0.00288022	6	0.109466
-7	0.00286073	7	0.0807846		-7	0.00320368	7	0.0732505		-7	0.00323499	7	0.0724188		-7	0.00281893	7	0.0784352		-7	0.00274833	7	0.0839828		7	0.00275261	7	0.0789429
-8	0.00313269	8	0.0684056		-8	0.00292818	8	0.0602364		-8	0.0021627	8	0.0590084		-8	0.00284869	8	0.062897		-8	0.00252067	8	0.0688302		8	0.00295474	8	0.0672787
-9	0.00307468	9	0.0623266		-9	0.00331807	9	0.0559375		-9	0.00304646	9	0.0559532		-9	0.00275396	9	0.056962		-9	0.00299211	9	0.0618135		9	0.00305955	9	0.0615872
-10	0.00285967	10	0.0498926		-10	0.00292542	10	0.0431417		-10	0.00318635	10	0.0429836		-10	0.00334121	10	0.0452925		-10	0.00288864	10	0.0474071		10	0.00290775	10	0.0471908
-11	0.00298646	11	0.043217		-11	0.00295312	11	0.037838		-11	0.00248052	11	0.0362769		-11	0.00271132	11	0.0398273		-11	0.00279815	11	0.044867		11	0.00251318	11	0.0408723
-12	0.00334872	12	0.0412537		-12	0.00356129	12	0.0361271		-12	0.00259602	12	0.0355072		-12	0.00302439	12	0.0373846		-12	0.00287385	12	0.0426691		12	0.00264457	12	0.0413994
-13	0.00304621	13	0.0404517		-13	0.00344157	13	0.0339731		-13	0.00328157	13	0.0349604		-13	0.00350769	13	0.0352781		-13	0.00298238	13	0.0396359		13	0.0026953	13	0.0391448
-14	0.00279401	14	0.0378146		-14	0.00332465	14	0.0333929		-14	0.00307413	14	0.0322596		-14	0.0026752	14	0.0339839		-14	0.00288823	14	0.0383995		14	0.00339235	14	0.0352791
-15	0.00288916	15	0.0354669		-15	0.00299794	15	0.0322317		-15	0.00249063	15	0.0334784		-15	0.00331452	15	0.03299		-15	0.00323817	15	0.0366368		15	0.00312418	15	0.0356702
-16	0.00276174	16	0.0374463		-16	0.00375476	16	0.0323323		-16	0.00342937	16	0.0337344		-16	0.0027072	16	0.0333685		-16	0.00286017	16	0.0367632		16	0.00298224	16	0.0355368
-17	0.00303023	17	0.0326868		-17	0.00323259	17	0.0331434		-17	0.00326117	17	0.0303434		-17	0.00327391	17	0.0319379		-17	0.00341237	17	0.0358425		17	0.00273284	17	0.0354117
-18	0.00334891	18	0.0336651		-18	0.00296244	18	0.0304074		-18	0.00314346	18	0.031806		-18	0.00284211	18	0.0330029		-18	0.00326337	18	0.0364616		18	0.00293034	18	0.035667
-19	0.00362301	19	0.0325735		-19	0.00341909	19	0.0303224		-19	0.00318351	19	0.0328531		-19	0.0032116	19	0.0329932		-19	0.00337499	19	0.0338562		19	0.0034184	19	0.0339824
-20	0.00304703	20	0.0327028		-20	0.00300819	20	0.0303112		-20	0.00316519	20	0.0301224		-20	0.00325956	20	0.0326108		-20	0.00302712	20	0.0354134		20	0.00317719	20	0.0331032
-21	0.00304556	21	0.0323592		-21	0.00321538	21	0.0314643		-21	0.00352714	21	0.029535		-21	0.0032101	21	0.0315158		-21	0.00353374	21	0.0328237		21	0.00322532	21	0.0338145
-22	0.0031334	22	0.0317387		-22	0.00343845	22	0.0290113		-22	0.00318667	22	0.0291151		-22	0.00286011	22	0.0319999		-22	0.00312492	22	0.03412		22	0.00274129	22	0.0327471
-23	0.00256467	23	0.0331855		-23	0.00357431	23	0.0304392		-23	0.00262566	23	0.0310336		-23	0.00316533	23	0.0323732		-23	0.00299117	23	0.0332978		23	0.0026949	23	0.0331468
-24	0.00296138	24	0.0317354		-24	0.0027861	24	0.0310296		-24	0.00314212	24	0.0317662		-24	0.00336816	24	0.0314099		-24	0.0036685	24	0.0336153		24	0.0033425	24	0.0316035
-25	0.0029528	25	0.0332684		-25	0.00364209	25	0.0302671		-25	0.00242761	25	0.0301385		-25	0.00319275	25	0.0315648		-25	0.00294451	25	0.0332264		25	0.00268586	25	0.0327593
ADS007.A0101.TF1.1.bam					ADS007.A0102.TF1.1.bam
pos	5pG>A	pos	5pC>T		pos	5pG>A	pos	5pC>T
-1	0.0188835	1	0.248483		-1	0.0185578	1	0.250813
-2	0.00906147	2	0.133798		-2	0.00878576	2	0.131512
-3	0.00539842	3	0.0746629		-3	0.0054079	3	0.0734365
-4	0.00342201	4	0.0725148		-4	0.00343239	4	0.072572
-5	0.0030592	5	0.0518011		-5	0.00302164	5	0.0513269
-6	0.0029627	6	0.0471748		-6	0.0029928	6	0.0473798
-7	0.00319142	7	0.0365026		-7	0.00310209	7	0.036299
-8	0.00316919	8	0.032135		-8	0.00309583	8	0.0320755
-9	0.00334459	9	0.0305012		-9	0.00325506	9	0.0309516
-10	0.00327473	10	0.025037		-10	0.00334096	10	0.0251211
-11	0.00326238	11	0.0234194		-11	0.00326022	11	0.023484
-12	0.00340173	12	0.0223364		-12	0.00329972	12	0.0224425
-13	0.00337426	13	0.0217287		-13	0.00331245	13	0.0216954
-14	0.00337758	14	0.0209473		-14	0.00339244	14	0.0210114
-15	0.00344814	15	0.0203049		-15	0.00341048	15	0.0202141
-16	0.00339864	16	0.0198373		-16	0.0034008	16	0.0200603
-17	0.00354954	17	0.0197183		-17	0.00345785	17	0.0197295
-18	0.00354504	18	0.0193503		-18	0.00352566	18	0.019456
-19	0.00358579	19	0.0189114		-19	0.00356868	19	0.0187981
-20	0.0036121	20	0.0184928		-20	0.00356189	20	0.0184904
-21	0.00360112	21	0.0184359		-21	0.0036041	21	0.0181456
-22	0.00359689	22	0.0178165		-22	0.00363179	22	0.017965
-23	0.00360162	23	0.0175656		-23	0.0036118	23	0.0173755
-24	0.00350692	24	0.0177719		-24	0.00358275	24	0.0175853
-25	0.0036556	25	0.0174183		-25	0.00366406	25	0.0173076
ADS008.A0101.TF1.1					ADS008.A0201.TF1.1					ADS008.A0202.TF2.1
pos	5pG>A	pos	5pC>T		pos	5pG>A	pos	5pC>T		pos	5pG>A	pos	5pC>T
-1	0.0113312	1	0.453397		-1	0.0193949	1	0.278799		1	0.0203035	1	0.280424
-2	0.00666937	2	0.271794		-2	0.00956673	2	0.157297		2	0.0101029	2	0.13659
-3	0.00439134	3	0.165457		-3	0.00585655	3	0.0916152		3	0.00630182	3	0.0772906
-4	0.00313992	4	0.143906		-4	0.00324805	4	0.0854719		4	0.0034381	4	0.0806281
-5	0.00271105	5	0.102451		-5	0.00289425	5	0.0618839		5	0.002788	5	0.0569536
-6	0.00303665	6	0.0881868		-6	0.00285794	6	0.0556669		6	0.00263358	6	0.0534913
-7	0.00250607	7	0.0669931		-7	0.00314424	7	0.0443509		7	0.00300486	7	0.0403027
-8	0.00296596	8	0.0560905		-8	0.00281477	8	0.0384786		8	0.00285549	8	0.0358468
-9	0.00342369	9	0.0515378		-9	0.00302809	9	0.0361795		9	0.00291507	9	0.0352
-10	0.00325249	10	0.0393212		-10	0.00321192	10	0.0296933		10	0.00303014	10	0.0284843
-11	0.00282684	11	0.0360799		-11	0.00317802	11	0.0278938		11	0.00291244	11	0.0263308
-12	0.00316634	12	0.0347187		-12	0.00317218	12	0.0263735		12	0.00303034	12	0.0254192
-13	0.0031336	13	0.0331296		-13	0.00323813	13	0.0257541		13	0.00303637	13	0.0248304
-14	0.00289955	14	0.0317036		-14	0.00332454	14	0.0248227		14	0.00311289	14	0.023944
-15	0.00263063	15	0.0312035		-15	0.00333902	15	0.024468		15	0.00307584	15	0.0231358
-16	0.00293615	16	0.029924		-16	0.00336438	16	0.0238324		16	0.00315449	16	0.0228722
-17	0.00332478	17	0.0289163		-17	0.00335055	17	0.024186		17	0.00328494	17	0.0231038
-18	0.00314685	18	0.0295187		-18	0.00353657	18	0.0239708		18	0.00327789	18	0.0231259
-19	0.00320513	19	0.0279897		-19	0.0036065	19	0.0239199		19	0.00329854	19	0.0229258
-20	0.00289721	20	0.0265201		-20	0.00349244	20	0.0234009		20	0.00334914	20	0.0224831
-21	0.00261914	21	0.0290771		-21	0.00361231	21	0.0232524		21	0.0032696	21	0.0223613
-22	0.00294965	22	0.0269124		-22	0.00352211	22	0.0230448		22	0.00333749	22	0.0219572
-23	0.00327771	23	0.0275832		-23	0.00351377	23	0.0227328		23	0.00331001	23	0.0217743
-24	0.00300681	24	0.0272708		-24	0.00350167	24	0.0225898		24	0.00319363	24	0.0218366
-25	0.00275376	25	0.0285561		-25	0.00377302	25	0.0225214		25	0.00324158	25	0.0216616
AGS001.A0102.TF2.1					AGS001.A0202.TF2.1					AGS001.A0101.TF1.1.bam					AGS001.A0201.TF1.1.bam
pos	5pG>A	pos	5pC>T		pos	5pG>A	pos	5pC>T		pos	5pG>A	pos	5pC>T		pos	5pG>A	pos	5pC>T
-1	0.0179708	1	0.266097		-1	0.0124672	1	0.338668		-1	0.0180438	1	0.257062		-1	0.0115983	1	0.332717
-2	0.00860144	2	0.147989		-2	0.00588979	2	0.206637		-2	0.00889405	2	0.165166		-2	0.00584816	2	0.221093
-3	0.00553515	3	0.0905177		-3	0.00402619	3	0.142181		-3	0.00529361	3	0.105057		-3	0.00413609	3	0.15813
-4	0.00320297	4	0.109		-4	0.00266966	4	0.16175		-4	0.00301062	4	0.113272		-4	0.0027186	4	0.166921
-5	0.00236326	5	0.0819679		-5	0.00261274	5	0.125933		-5	0.00220751	5	0.0900166		-5	0.00234234	5	0.13383
-6	0.00240195	6	0.0870092		-6	0.00224307	6	0.126251		-6	0.00240158	6	0.0889197		-6	0.00258817	6	0.12864
-7	0.00249758	7	0.0736476		-7	0.00221506	7	0.102525		-7	0.00219684	7	0.0782459		-7	0.00242739	7	0.108715
-8	0.0022788	8	0.0701495		-8	0.00237325	8	0.0933538		-8	0.00236735	8	0.0746647		-8	0.00254812	8	0.0995192
-9	0.0025559	9	0.07459		-9	0.00242867	9	0.0939471		-9	0.00233117	9	0.0759667		-9	0.0024302	9	0.0973177
-10	0.00246196	10	0.0632517		-10	0.00237962	10	0.0804134		-10	0.00262629	10	0.0668487		-10	0.0023135	10	0.0836034
-11	0.00234282	11	0.0628024		-11	0.00225119	11	0.0755116		-11	0.00207948	11	0.0656153		-11	0.00237713	11	0.0781301
-12	0.00235874	12	0.0624491		-12	0.00231493	12	0.0733847		-12	0.00237195	12	0.0650219		-12	0.00235954	12	0.0757992
-13	0.00240013	13	0.0611838		-13	0.0021142	13	0.0704646		-13	0.00212707	13	0.0644961		-13	0.00256047	13	0.072502
-14	0.00248598	14	0.0597962		-14	0.00229781	14	0.0674524		-14	0.00238644	14	0.0628146		-14	0.00251745	14	0.0690874
-15	0.00239026	15	0.0595094		-15	0.00240343	15	0.0643684		-15	0.00231419	15	0.0623837		-15	0.00247804	15	0.067228
-16	0.00255372	16	0.0584464		-16	0.00224776	16	0.0635437		-16	0.00249358	16	0.0610207		-16	0.00242925	16	0.0643011
-17	0.00251209	17	0.0573227		-17	0.0024811	17	0.0599838		-17	0.00226507	17	0.0605772		-17	0.00256287	17	0.0613635
-18	0.00236698	18	0.0562329		-18	0.00222364	18	0.0580285		-18	0.0026134	18	0.0581712		-18	0.00254525	18	0.0599953
-19	0.0024044	19	0.0541509		-19	0.0025364	19	0.0565832		-19	0.00249498	19	0.0566552		-19	0.00264157	19	0.0584475
-20	0.00249371	20	0.0550345		-20	0.00256277	20	0.0547608		-20	0.00252787	20	0.055522		-20	0.00260776	20	0.0568518
-21	0.00263424	21	0.0530977		-21	0.0022716	21	0.0536753		-21	0.00268282	21	0.0562228		-21	0.00251353	21	0.0557801
-22	0.00245845	22	0.0530675		-22	0.00234839	22	0.0534265		-22	0.0025045	22	0.0557117		-22	0.00240692	22	0.0548354
-23	0.00249347	23	0.0512222		-23	0.0024496	23	0.0524786		-23	0.00273722	23	0.0523758		-23	0.00257494	23	0.0542603
-24	0.00256824	24	0.0522026		-24	0.00233119	24	0.0520792		-24	0.00249533	24	0.0546099		-24	0.00252136	24	0.0538379
-25	0.00258345	25	0.05151		-25	0.00223129	25	0.0526917		-25	0.0026855	25	0.0529792		-25	0.0027145	25	0.053316
CRS002.A0101.TF1.1.bam					CRS002.A0102.TF2.1.bam					CRS002.A0201.TF1.1.bam					CRS002.A0202.TF2.1.bam
pos	5pG>A	pos	5pC>T		pos	5pG>A	pos	5pC>T		pos	5pG>A	pos	5pC>T		pos	5pG>A	pos	5pC>T
-1	0.0135429	1	0.411394		-1	0.0142339	1	0.418126		-1	0.0206625	1	0.356124		-1	0.0201689	1	0.353866
-2	0.00724407	2	0.223576		-2	0.00734697	2	0.214773		-2	0.00963195	2	0.182191		-2	0.00995771	2	0.166149
-3	0.00448762	3	0.12533		-3	0.00513393	3	0.112576		-3	0.00576492	3	0.106341		-3	0.00554783	3	0.0943734
-4	0.00273947	4	0.106256		-4	0.00280971	4	0.105394		-4	0.00321001	4	0.0995166		-4	0.00323412	4	0.0941344
-5	0.00289465	5	0.0720047		-5	0.00294613	5	0.0693569		-5	0.00271792	5	0.0689757		-5	0.00298997	5	0.064594
-6	0.00283642	6	0.0610101		-6	0.00329963	6	0.0602766		-6	0.00264061	6	0.0616948		-6	0.00301746	6	0.0593691
-7	0.00287194	7	0.0460678		-7	0.00295184	7	0.0437021		-7	0.00296641	7	0.0459179		-7	0.00279349	7	0.0438937
-8	0.00323159	8	0.0371882		-8	0.00275883	8	0.0372952		-8	0.0029149	8	0.038936		-8	0.0029738	8	0.0377372
-9	0.00319603	9	0.0341981		-9	0.00260186	9	0.0343667		-9	0.00317026	9	0.0359688		-9	0.00282764	9	0.035227
-10	0.00314306	10	0.0283206		-10	0.00268403	10	0.0291522		-10	0.00313305	10	0.0276608		-10	0.00307708	10	0.0268748
-11	0.00317994	11	0.0266125		-11	0.00312803	11	0.0254881		-11	0.00308843	11	0.0257502		-11	0.00293075	11	0.0251869
-12	0.00330349	12	0.0257395		-12	0.00286173	12	0.0251649		-12	0.00300061	12	0.0244054		-12	0.00339665	12	0.0239777
-13	0.00302438	13	0.0260338		-13	0.0028782	13	0.0260121		-13	0.00336779	13	0.0236907		-13	0.00318165	13	0.0225907
-14	0.00332469	14	0.025254		-14	0.00303092	14	0.0249215		-14	0.00343337	14	0.0230296		-14	0.00299778	14	0.0222362
-15	0.00337233	15	0.0257226		-15	0.00310006	15	0.0249781		-15	0.00334367	15	0.0233034		-15	0.00310409	15	0.0212009
-16	0.00300198	16	0.0245045		-16	0.00323444	16	0.0242514		-16	0.00334375	16	0.023047		-16	0.00328994	16	0.0223305
-17	0.00328505	17	0.0256935		-17	0.00304137	17	0.0246828		-17	0.00352608	17	0.0231743		-17	0.00318967	17	0.0224706
-18	0.00329297	18	0.02461		-18	0.00322323	18	0.0232443		-18	0.00356145	18	0.0235275		-18	0.00302557	18	0.0232193
-19	0.00339857	19	0.0241939		-19	0.00293899	19	0.0237535		-19	0.00355737	19	0.024155		-19	0.00313528	19	0.0225588
-20	0.00366619	20	0.0240862		-20	0.00292484	20	0.0240537		-20	0.0034247	20	0.0240995		-20	0.00333574	20	0.0228298
-21	0.0033469	21	0.0238033		-21	0.00303456	21	0.0233035		-21	0.0036024	21	0.0236712		-21	0.00323661	21	0.0220364
-22	0.00326248	22	0.0237592		-22	0.00307967	22	0.0229756		-22	0.00395561	22	0.0237227		-22	0.00313683	22	0.0223465
-23	0.0032406	23	0.0245826		-23	0.00302085	23	0.022666		-23	0.0038963	23	0.024146		-23	0.00324349	23	0.0221547
-24	0.00345411	24	0.0237928		-24	0.00250882	24	0.0235901		-24	0.00335838	24	0.0238778		-24	0.0031028	24	0.0222818
-25	0.00355775	25	0.0246811		-25	0.00280934	25	0.0242076		-25	0.00365706	25	0.0235506		-25	0.00308396	25	0.0223931
MLZ003.A0101.TF1.1.bam					MLZ003.A0103.TF2.1.bam					MLZ003.A0202.TF2.1.bam					MLZ003.A0203.TF2.1.bam					MLZ003.A0102.TF2.1.bam					MLZ003.A0201.TF1.1.bam
pos	5pG>A	pos	5pC>T		pos	5pG>A	pos	5pC>T		pos	5pG>A	pos	5pC>T		pos	5pG>A	pos	5pC>T		pos	5pG>A	pos	5pC>T		pos	5pG>A	pos	5pC>T
1	0.0128071	1	0.264243		1	0.0128715	1	0.270153		1	0.0194303	1	0.306323		1	0.0176376	1	0.298134		1	0.0134831	1	0.26688		1	0.0199687	1	0.299079
2	0.00668908	2	0.127115		2	0.00646692	2	0.115257		2	0.0111529	2	0.127883		2	0.0110211	2	0.132582		2	0.00723959	2	0.115717		2	0.0130751	2	0.143569
3	0.00600569	3	0.0712971		3	0.00512385	3	0.0606338		3	0.00772672	3	0.0665551		3	0.00768014	3	0.0702463		3	0.00537551	3	0.0580699		3	0.00649129	3	0.0793905
4	0.00349762	4	0.0622884		4	0.0033267	4	0.0581875		4	0.005156	4	0.0662469		4	0.00374202	4	0.0739458		4	0.00321573	4	0.0569456		4	0.00491775	4	0.0779134
5	0.00360513	5	0.0402231		5	0.00352956	5	0.0380822		5	0.00412893	5	0.0475192		5	0.00321612	5	0.044286		5	0.00362838	5	0.038068		5	0.0051172	5	0.0460322
6	0.00333215	6	0.0324421		6	0.00355601	6	0.0310734		6	0.00328386	6	0.0437307		6	0.00355649	6	0.0414091		6	0.0038507	6	0.0315472		6	0.00483817	6	0.0396567
7	0.00335779	7	0.0251652		7	0.00380982	7	0.0217295		7	0.0036077	7	0.0281876		7	0.00388937	7	0.0308933		7	0.00373951	7	0.0231469		7	0.00295909	7	0.0300097
8	0.00310406	8	0.0202856		8	0.00301205	8	0.0195058		8	0.00350786	8	0.0292212		8	0.00232116	8	0.0272691		8	0.00360323	8	0.0183303		8	0.00319811	8	0.0300664
9	0.00324547	9	0.0186692		9	0.00363053	9	0.0181477		9	0.00372129	9	0.0262144		9	0.00483193	9	0.0191311		9	0.00372506	9	0.0179856		9	0.0038649	9	0.0212801
10	0.00350138	10	0.0161866		10	0.00321698	10	0.0148988		10	0.00341252	10	0.0196239		10	0.00296862	10	0.0196152		10	0.00340468	10	0.0137976		10	0.00518915	10	0.0162402
11	0.0029954	11	0.0137432		11	0.00349056	11	0.0137019		11	0.00323499	11	0.0177612		11	0.00335993	11	0.0161498		11	0.00351582	11	0.012428		11	0.00286968	11	0.0147194
12	0.0031348	12	0.013074		12	0.00360287	12	0.0137953		12	0.0029318	12	0.0162315		12	0.00430328	12	0.0149282		12	0.00322806	12	0.013406		12	0.00336247	12	0.0184134
13	0.00277595	13	0.0127572		13	0.0033992	13	0.0123746		13	0.00383044	13	0.0154694		13	0.00448065	13	0.0204785		13	0.00389464	13	0.0130437		13	0.00301811	13	0.0152588
14	0.00299422	14	0.0135905		14	0.0029867	14	0.012419		14	0.00358056	14	0.0139238		14	0.00301447	14	0.0161199		14	0.00356684	14	0.0121814		14	0.00424975	14	0.0202766
15	0.00288204	15	0.0117387		15	0.00294194	15	0.0117448		15	0.00350526	15	0.0186787		15	0.00523349	15	0.0157421		15	0.00341988	15	0.0118771		15	0.00428407	15	0.0166615
16	0.00362344	16	0.0116447		16	0.00330729	16	0.0120864		16	0.00349127	16	0.0163781		16	0.00483481	16	0.0149057		16	0.00349999	16	0.0124474		16	0.00312243	16	0.0152732
17	0.00315609	17	0.0116778		17	0.00300023	17	0.011872		17	0.00271248	17	0.0167157		17	0.00270214	17	0.0164455		17	0.00332607	17	0.0109936		17	0.00381426	17	0.0158336
18	0.00289204	18	0.0118987		18	0.00361694	18	0.0114075		18	0.00328159	18	0.0175398		18	0.0041461	18	0.01367		18	0.0039678	18	0.0126946		18	0.00412882	18	0.017172
19	0.00264649	19	0.0119691		19	0.00304586	19	0.010447		19	0.00286783	19	0.0173471		19	0.00337235	19	0.0125234		19	0.00391076	19	0.0114876		19	0.00289575	19	0.0158223
20	0.00311886	20	0.0116158		20	0.00294426	20	0.0111242		20	0.00312149	20	0.0151307		20	0.0030389	20	0.0186829		20	0.00308441	20	0.0100652		20	0.00406636	20	0.0151356
21	0.00301705	21	0.0108218		21	0.0031783	21	0.0103613		21	0.00412242	21	0.0149612		21	0.00280505	21	0.0174139		21	0.00335505	21	0.0105435		21	0.00334342	21	0.0165653
22	0.00340841	22	0.0110022		22	0.00280291	22	0.0105249		22	0.00283951	22	0.013809		22	0.00275699	22	0.0150046		22	0.003037	22	0.0100023		22	0.00365427	22	0.0142332
23	0.00336768	23	0.0112913		23	0.00292658	23	0.00988635		23	0.00358556	23	0.0154604		23	0.002936	23	0.0189565		23	0.00381261	23	0.0109034		23	0.00302307	23	0.0147563
24	0.00328707	24	0.0102109		24	0.00339657	24	0.010172		24	0.00360231	24	0.0181234		24	0.00405954	24	0.0146351		24	0.00357846	24	0.0106772		24	0.00368059	24	0.0144245
25	0.00296756	25	0.0110546		25	0.00300284	25	0.0108033		25	0.00269113	25	0.0137315		25	0.00255252	25	0.0167749		25	0.003367	25	0.00998066		25	0.00373619	25	0.0146838
MLZ005.A0101.TF1.1.bam					MLZ005.A0102.TF2.1.bam					MLZ005.A0103.TF2.1.bam					MLZ005.A0201.TF1.1.bam					MLZ005.A0202.TF2.1.bam					MLZ005.A0203.TF2.1.bam
pos	5pG>A	pos	5pC>T		pos	5pG>A	pos	5pC>T		pos	5pG>A	pos	5pC>T		pos	5pG>A	pos	5pC>T		pos	5pG>A	pos	5pC>T		pos	5pG>A	pos	5pC>T
1	0.0151292	1	0.405477		1	0.0157487	1	0.420944		1	0.0158985	1	0.419418		1	0.0126814	1	0.448799		1	0.0142624	1	0.456229		1	0.0141574	1	0.455368
2	0.00667686	2	0.220387		2	0.00754458	2	0.202895		2	0.00746512	2	0.203886		2	0.00679024	2	0.238872		2	0.00712414	2	0.23169		2	0.00672449	2	0.236774
3	0.00589657	3	0.130847		3	0.00498128	3	0.108922		3	0.00476238	3	0.111456		3	0.00428019	3	0.140347		3	0.00433765	3	0.12323		3	0.00479378	3	0.132839
4	0.00384688	4	0.111406		4	0.00394503	4	0.103167		4	0.00415102	4	0.107643		4	0.00361063	4	0.125008		4	0.00374519	4	0.123103		4	0.00366462	4	0.124738
5	0.00330956	5	0.0738693		5	0.00361325	5	0.0674572		5	0.00432063	5	0.0692069		5	0.00315207	5	0.0849332		5	0.00351688	5	0.0792528		5	0.00345076	5	0.0844769
6	0.00373252	6	0.0649821		6	0.00325126	6	0.0602194		6	0.00332278	6	0.0621057		6	0.00309042	6	0.0732888		6	0.0034849	6	0.0701412		6	0.00312271	6	0.0727436
7	0.00397732	7	0.0439328		7	0.00337193	7	0.0411282		7	0.00363414	7	0.0431377		7	0.00307009	7	0.0552225		7	0.00320096	7	0.0509289		7	0.00353448	7	0.0539868
8	0.00331638	8	0.0379508		8	0.00345827	8	0.0346213		8	0.00336944	8	0.0367709		8	0.00333116	8	0.0450004		8	0.00296562	8	0.0438736		8	0.00321244	8	0.0425412
9	0.00295487	9	0.0343577		9	0.00356375	9	0.0328077		9	0.00349986	9	0.0333421		9	0.00280749	9	0.0417995		9	0.00357178	9	0.0405576		9	0.0033889	9	0.0393527
10	0.00349498	10	0.026952		10	0.00329862	10	0.0259922		10	0.0038811	10	0.0262718		10	0.00268004	10	0.0336313		10	0.00341165	10	0.0322014		10	0.00315992	10	0.0312972
11	0.00335673	11	0.0252085		11	0.00341875	11	0.0223145		11	0.00318984	11	0.0224637		11	0.00312422	11	0.0311597		11	0.00344739	11	0.0293982		11	0.00283624	11	0.029457
12	0.00372639	12	0.0229766		12	0.00295216	12	0.0221309		12	0.0028954	12	0.0238658		12	0.00304495	12	0.0298623		12	0.00375563	12	0.0274318		12	0.00374288	12	0.0283671
13	0.00322814	13	0.0254709		13	0.00283638	13	0.0220783		13	0.00323247	13	0.022001		13	0.00287655	13	0.0289902		13	0.00302768	13	0.0268827		13	0.00358871	13	0.0275066
14	0.00337268	14	0.0230144		14	0.00315337	14	0.0221953		14	0.0032967	14	0.0217066		14	0.00321713	14	0.0280623		14	0.00289427	14	0.0257518		14	0.00285253	14	0.0266008
15	0.00356963	15	0.0227053		15	0.00375852	15	0.0214481		15	0.00288966	15	0.0204177		15	0.00322026	15	0.0270962		15	0.0033043	15	0.0258957		15	0.00336907	15	0.0256858
16	0.00296972	16	0.021526		16	0.00379197	16	0.0213914		16	0.00280751	16	0.0205319		16	0.00319135	16	0.027066		16	0.00294833	16	0.0247544		16	0.0033272	16	0.023859
17	0.00330382	17	0.0209341		17	0.00313063	17	0.0211978		17	0.00384172	17	0.0197249		17	0.00333333	17	0.0255743		17	0.00312172	17	0.0235422		17	0.00315395	17	0.0233686
18	0.00416771	18	0.0200142		18	0.00334111	18	0.020431		18	0.00293255	18	0.0179299		18	0.00337722	18	0.0253917		18	0.0034488	18	0.0234587		18	0.00286516	18	0.0241536
19	0.00360517	19	0.0214771		19	0.00346318	19	0.018989		19	0.00364204	19	0.0190843		19	0.00333483	19	0.0251084		19	0.00311188	19	0.0222171		19	0.00350932	19	0.0228759
20	0.00292711	20	0.0193904		20	0.00284099	20	0.0184991		20	0.00297207	20	0.0170867		20	0.00286993	20	0.0241975		20	0.00348872	20	0.020253		20	0.00319174	20	0.0225319
21	0.00295944	21	0.01961		21	0.00354373	21	0.0181933		21	0.00323625	21	0.018563		21	0.00310932	21	0.024091		21	0.00308577	21	0.0191576		21	0.00354006	21	0.0219126
22	0.0031317	22	0.0192195		22	0.00376369	22	0.0190282		22	0.00384404	22	0.0176563		22	0.00338528	22	0.0250182		22	0.00354482	22	0.0205495		22	0.00360621	22	0.0222801
23	0.00289962	23	0.0196858		23	0.00353176	23	0.0185476		23	0.00318711	23	0.0172238		23	0.00303224	23	0.0232608		23	0.0032379	23	0.0212003		23	0.00303496	23	0.0222189
24	0.00370024	24	0.0210336		24	0.00345882	24	0.0182801		24	0.00319388	24	0.0178326		24	0.00302737	24	0.0237326		24	0.00329524	24	0.0228573		24	0.00351561	24	0.0217123
25	0.00338256	25	0.0212077		25	0.00318752	25	0.0183527		25	0.00353347	25	0.0181325		25	0.00365408	25	0.0235798		25	0.00313536	25	0.0231716		25	0.00354056	25	0.0218671

## Sheet: S1.5_PMD
BAM	READS	COVERAGE	Auto SNPs targeted	BAM	READS	COVERAGE	Auto SNPs targeted	Reads retained (%)
ADS005	1185288	0.51	278776	ADS005.PMD	623892	0.2728	138384	52.6363
ADS007	19736314	8.6696	964420	ADS007.PMD	5853776	2.5841	552941	29.6599
AGS001	3165221	1.06	484414	AGS001.PMD	1683863	0.5837	266226	53.1989
MLZ003	519308	0.2083	129834	MLZ003.PMD	121273	0.0486	27138	23.3528
MLZ005	944111	0.3858	216439	MLZ005.PMD	399189	0.1672	87758	42.282
CRS002	1997474	0.8588	407035	CRS002.PMD	760217	0.3283	160971	38.0589
ADS008	6387266	2.915	762382	ADS008.PMD	1949838	0.8826	339703	30.527
MLZ005003	1001132	0.4079	226914	MLZ053.PMD	414655	0.1732	108597	41.4186

## Sheet: S1.6_PMR
PMR all vs all						PMR ADS005 vs ADS005						PMR MLZ003 vs MLZ003						PMR MLZ003 clean vs MLZ005
ID1	ID2	nSNPs	nmismatch	pmismatch		ID1	ID2	nSNPs	nmismatch	pmismatch		ID1	ID2	nSNPs	nmismatch	pmismatch		ID1	ID2	nSNPs	nmismatch	pmismatch
ADS005.B0101.TF1.1	ADS005.B0102.TF2.1	3931	469	0.11931		ADS005.B0101.TF1.1	ADS005.B0102.TF2.1	3931	469	0.11931		MLZ003.A0101.TF1.1	MLZ003.A0102.TF2.1	2372	431	0.1817		MLZ003.A0201.TF1.1	MLZ003.A0202.TF2.1	110	10	0.09091
ADS005.B0101.TF1.1	ADS005.B0103.TF2.1	3357	382	0.11379		ADS005.B0101.TF1.1	ADS005.B0103.TF2.1	3357	382	0.11379		MLZ003.A0101.TF1.1	MLZ003.A0103.TF2.1	2069	353	0.17061		MLZ003.A0201.TF1.1	MLZ003.A0203.TF2.1	49	8	0.16327
ADS005.B0101.TF1.1	ADS005.B0201.TF1.1	5185	574	0.1107		ADS005.B0101.TF1.1	ADS005.B0201.TF1.1	5185	574	0.1107		MLZ003.A0101.TF1.1	MLZ003.A0201.TF1.1	381	70	0.18373		MLZ003.A0201.TF1.1	MLZ005.A0102.TF2.1	472	54	0.11441
ADS005.B0101.TF1.1	ADS005.B0202.TF2.1	5320	583	0.10959		ADS005.B0101.TF1.1	ADS005.B0202.TF2.1	5320	583	0.10959		MLZ003.A0101.TF1.1	MLZ003.A0202.TF2.1	489	93	0.19018		MLZ003.A0201.TF1.1	MLZ005.A0103.TF2.1	452	42	0.09292
ADS005.B0101.TF1.1	ADS005.B0203.TF2.1	3934	422	0.10727		ADS005.B0101.TF1.1	ADS005.B0203.TF2.1	3934	422	0.10727		MLZ003.A0101.TF1.1	MLZ003.A0203.TF2.1	251	50	0.1992		MLZ003.A0201.TF1.1	MLZ005.A0201.TF1.1	610	75	0.12295
ADS005.B0101.TF1.1	ADS007.A0101.TF1.1	43549	10809	0.2482		ADS005.B0102.TF2.1	ADS005.B0103.TF2.1	3870	429	0.11085		MLZ003.A0102.TF2.1	MLZ003.A0103.TF2.1	3063	535	0.17467		MLZ003.A0201.TF1.1	MLZ005.A0202.TF2.1	393	35	0.08906
ADS005.B0101.TF1.1	ADS007.A0102.TF1.1	42051	10369	0.24658		ADS005.B0102.TF2.1	ADS005.B0201.TF1.1	5387	594	0.11027		MLZ003.A0102.TF2.1	MLZ003.A0201.TF1.1	471	78	0.16561		MLZ003.A0201.TF1.1	MLZ005.A0203.TF2.1	579	48	0.0829
ADS005.B0101.TF1.1	ADS008.A0101.TF1.1	4702	1081	0.2299		ADS005.B0102.TF2.1	ADS005.B0202.TF2.1	6172	688	0.11147		MLZ003.A0102.TF2.1	MLZ003.A0202.TF2.1	724	110	0.15193		MLZ003.A0201.TF1.1	MLZ005.A0101.TF1.1	363	45	0.12397
ADS005.B0101.TF1.1	ADS008.A0201.TF1.1	34758	8488	0.2442		ADS005.B0102.TF2.1	ADS005.B0203.TF2.1	4398	520	0.11824		MLZ003.A0102.TF2.1	MLZ003.A0203.TF2.1	406	52	0.12808		MLZ003.A0202.TF2.1	MLZ003.A0203.TF2.1	69	4	0.05797
ADS005.B0101.TF1.1	ADS008.A0202.TF2.1	32518	8019	0.2466		ADS005.B0103.TF2.1	ADS005.B0201.TF1.1	4516	527	0.1167		MLZ003.A0103.TF2.1	MLZ003.A0201.TF1.1	450	59	0.13111		MLZ003.A0202.TF2.1	MLZ005.A0102.TF2.1	698	90	0.12894
ADS005.B0101.TF1.1	AGS001.A0101.TF1.1	10933	2536	0.23196		ADS005.B0103.TF2.1	ADS005.B0202.TF2.1	5302	608	0.11467		MLZ003.A0103.TF2.1	MLZ003.A0202.TF2.1	663	99	0.14932		MLZ003.A0202.TF2.1	MLZ005.A0103.TF2.1	658	68	0.10334
ADS005.B0101.TF1.1	AGS001.A0102.TF2.1	11259	2731	0.24256		ADS005.B0103.TF2.1	ADS005.B0203.TF2.1	3910	390	0.09974		MLZ003.A0103.TF2.1	MLZ003.A0203.TF2.1	341	49	0.1437		MLZ003.A0202.TF2.1	MLZ005.A0201.TF1.1	860	94	0.1093
ADS005.B0101.TF1.1	AGS001.A0201.TF1.1	12211	2772	0.22701		ADS005.B0201.TF1.1	ADS005.B0202.TF2.1	7418	824	0.11108		MLZ003.A0201.TF1.1	MLZ003.A0202.TF2.1	110	10	0.09091		MLZ003.A0202.TF2.1	MLZ005.A0202.TF2.1	570	55	0.09649
ADS005.B0101.TF1.1	AGS001.A0202.TF2.1	9894	2264	0.22883		ADS005.B0201.TF1.1	ADS005.B0203.TF2.1	5379	569	0.10578		MLZ003.A0201.TF1.1	MLZ003.A0203.TF2.1	49	8	0.16327		MLZ003.A0202.TF2.1	MLZ005.A0203.TF2.1	872	91	0.10436
ADS005.B0101.TF1.1	CRS002.A0102.TF2.1	5023	1236	0.24607		ADS005.B0202.TF2.1	ADS005.B0203.TF2.1	6311	722	0.1144		MLZ003.A0202.TF2.1	MLZ003.A0203.TF2.1	69	4	0.05797		MLZ003.A0202.TF2.1	MLZ005.A0101.TF1.1	451	44	0.09756
ADS005.B0101.TF1.1	CRS002.A0201.TF1.1	15524	3662	0.23589					AVERAGE	0.111591					AVERAGE	0.152133		MLZ003.A0203.TF2.1	MLZ005.A0102.TF2.1	349	38	0.10888
ADS005.B0101.TF1.1	CRS002.A0202.TF2.1	10284	2430	0.23629					MIN	0.09974					MIN	0.05797		MLZ003.A0203.TF2.1	MLZ005.A0103.TF2.1	356	41	0.11517
ADS005.B0101.TF1.1	CRS002.A0101.TF1.1	6354	1484	0.23355					MAX	0.11931					MAX	0.1992		MLZ003.A0203.TF2.1	MLZ005.A0201.TF1.1	444	48	0.10811
ADS005.B0101.TF1.1	MLZ003.A0101.TF1.1	2305	565	0.24512						0.11108								MLZ003.A0203.TF2.1	MLZ005.A0202.TF2.1	287	31	0.10801
ADS005.B0101.TF1.1	MLZ003.A0102.TF2.1	3418	882	0.25805														MLZ003.A0203.TF2.1	MLZ005.A0203.TF2.1	455	39	0.08571
ADS005.B0101.TF1.1	MLZ003.A0103.TF2.1	2972	765	0.2574								PMR MLZ005 vs MLZ005						MLZ003.A0203.TF2.1	MLZ005.A0101.TF1.1	272	37	0.13603
ADS005.B0101.TF1.1	MLZ003.A0201.TF1.1	500	123	0.246		PMR ADS007 vs ADS007						ID1	ID2	nSNPs	nmismatch	pmismatch		MLZ005.A0102.TF2.1	MLZ005.A0103.TF2.1	2981	332	0.11137
ADS005.B0101.TF1.1	MLZ003.A0202.TF2.1	678	172	0.25369		ID1	ID2	nSNPs	nmismatch	pmismatch		MLZ005.A0102.TF2.1	MLZ005.A0103.TF2.1	2981	332	0.11137		MLZ005.A0102.TF2.1	MLZ005.A0201.TF1.1	3939	399	0.10129
ADS005.B0101.TF1.1	MLZ003.A0203.TF2.1	394	104	0.26396		ADS007.A0101.TF1.1	ADS007.A0102.TF1.1	674282	85973	0.1275		MLZ005.A0102.TF2.1	MLZ005.A0201.TF1.1	3939	399	0.10129		MLZ005.A0102.TF2.1	MLZ005.A0202.TF2.1	2609	260	0.09966
ADS005.B0101.TF1.1	MLZ005.A0102.TF2.1	3082	781	0.25341					AVERAGE	0.1275		MLZ005.A0102.TF2.1	MLZ005.A0202.TF2.1	2609	260	0.09966		MLZ005.A0102.TF2.1	MLZ005.A0203.TF2.1	4159	418	0.1005
ADS005.B0101.TF1.1	MLZ005.A0103.TF2.1	3068	755	0.24609					MIN			MLZ005.A0102.TF2.1	MLZ005.A0203.TF2.1	4159	418	0.1005		MLZ005.A0102.TF2.1	MLZ005.A0101.TF1.1	2206	267	0.12103
ADS005.B0101.TF1.1	MLZ005.A0201.TF1.1	4408	1074	0.24365					MAX			MLZ005.A0102.TF2.1	MLZ005.A0101.TF1.1	2206	267	0.12103		MLZ005.A0103.TF2.1	MLZ005.A0201.TF1.1	3881	379	0.09766
ADS005.B0101.TF1.1	MLZ005.A0202.TF2.1	2651	636	0.23991						0.1275		MLZ005.A0103.TF2.1	MLZ005.A0201.TF1.1	3881	379	0.09766		MLZ005.A0103.TF2.1	MLZ005.A0202.TF2.1	2493	244	0.09787
ADS005.B0101.TF1.1	MLZ005.A0203.TF2.1	4032	982	0.24355								MLZ005.A0103.TF2.1	MLZ005.A0202.TF2.1	2493	244	0.09787		MLZ005.A0103.TF2.1	MLZ005.A0203.TF2.1	3973	385	0.0969
ADS005.B0101.TF1.1	MLZ005.A0101.TF1.1	2495	651	0.26092								MLZ005.A0103.TF2.1	MLZ005.A0203.TF2.1	3973	385	0.0969		MLZ005.A0103.TF2.1	MLZ005.A0101.TF1.1	2089	231	0.11058
ADS005.B0102.TF2.1	ADS005.B0103.TF2.1	3870	429	0.11085		PMR ADS008 vs ADS008						MLZ005.A0103.TF2.1	MLZ005.A0101.TF1.1	2089	231	0.11058		MLZ005.A0201.TF1.1	MLZ005.A0202.TF2.1	3189	291	0.09125
ADS005.B0102.TF2.1	ADS005.B0201.TF1.1	5387	594	0.11027		ID1	ID2	nSNPs	nmismatch	pmismatch		MLZ005.A0201.TF1.1	MLZ005.A0202.TF2.1	3189	291	0.09125		MLZ005.A0201.TF1.1	MLZ005.A0203.TF2.1	4883	448	0.09175
ADS005.B0102.TF2.1	ADS005.B0202.TF2.1	6172	688	0.11147		ADS008.A0101.TF1.1	ADS008.A0201.TF1.1	43183	5185	0.12007		MLZ005.A0201.TF1.1	MLZ005.A0203.TF2.1	4883	448	0.09175		MLZ005.A0201.TF1.1	MLZ005.A0101.TF1.1	2995	277	0.09249
ADS005.B0102.TF2.1	ADS005.B0203.TF2.1	4398	520	0.11824		ADS008.A0101.TF1.1	ADS008.A0202.TF2.1	41595	5042	0.12122		MLZ005.A0201.TF1.1	MLZ005.A0101.TF1.1	2995	277	0.09249		MLZ005.A0202.TF2.1	MLZ005.A0203.TF2.1	3441	292	0.08486
ADS005.B0102.TF2.1	ADS007.A0101.TF1.1	47887	11931	0.24915		ADS008.A0201.TF1.1	ADS008.A0202.TF2.1	344282	42646	0.12387		MLZ005.A0202.TF2.1	MLZ005.A0203.TF2.1	3441	292	0.08486		MLZ005.A0202.TF2.1	MLZ005.A0101.TF1.1	1764	185	0.10488
ADS005.B0102.TF2.1	ADS007.A0102.TF1.1	46217	11451	0.24777					AVERAGE	0.12172		MLZ005.A0202.TF2.1	MLZ005.A0101.TF1.1	1764	185	0.10488		MLZ005.A0203.TF2.1	MLZ005.A0101.TF1.1	2790	271	0.09713
ADS005.B0102.TF2.1	ADS008.A0101.TF1.1	4969	1176	0.23667					MIN	0.12007		MLZ005.A0203.TF2.1	MLZ005.A0101.TF1.1	2790	271	0.09713					AVERAGE	0.103874
ADS005.B0102.TF2.1	ADS008.A0201.TF1.1	36949	9030	0.24439					MAX	0.12387					AVERAGE	0.099948					MIN	0.05797
ADS005.B0102.TF2.1	ADS008.A0202.TF2.1	36748	8997	0.24483											MIN	0.08486					MAX	0.16327
ADS005.B0102.TF2.1	AGS001.A0101.TF1.1	12010	2921	0.24321											MAX	0.12103
ADS005.B0102.TF2.1	AGS001.A0102.TF2.1	11597	2711	0.23377
ADS005.B0102.TF2.1	AGS001.A0201.TF1.1	13357	3104	0.23239		AGS001 vs AGS001
ADS005.B0102.TF2.1	AGS001.A0202.TF2.1	11092	2631	0.2372		ID1	ID2	nSNPs	nmismatch	pmismatch
ADS005.B0102.TF2.1	CRS002.A0102.TF2.1	5816	1389	0.23882		AGS001.A0101.TF1.1	AGS001.A0102.TF2.1	33904	4416	0.13025
ADS005.B0102.TF2.1	CRS002.A0201.TF1.1	15960	3788	0.23734		AGS001.A0101.TF1.1	AGS001.A0201.TF1.1	37735	4858	0.12874
ADS005.B0102.TF2.1	CRS002.A0202.TF2.1	11733	2796	0.2383		AGS001.A0101.TF1.1	AGS001.A0202.TF2.1	31337	3997	0.12755
ADS005.B0102.TF2.1	CRS002.A0101.TF1.1	6471	1504	0.23242		AGS001.A0102.TF2.1	AGS001.A0201.TF1.1	38000	4886	0.12858
ADS005.B0102.TF2.1	MLZ003.A0101.TF1.1	2591	649	0.25048		AGS001.A0102.TF2.1	AGS001.A0202.TF2.1	30914	4158	0.1345
ADS005.B0102.TF2.1	MLZ003.A0102.TF2.1	3822	953	0.24935		AGS001.A0201.TF1.1	AGS001.A0202.TF2.1	35752	4500	0.12587
ADS005.B0102.TF2.1	MLZ003.A0103.TF2.1	3382	866	0.25606					AVERAGE	0.129248
ADS005.B0102.TF2.1	MLZ003.A0201.TF1.1	500	128	0.256					MIN	0.12587
ADS005.B0102.TF2.1	MLZ003.A0202.TF2.1	735	195	0.26531					MAX	0.1345
ADS005.B0102.TF2.1	MLZ003.A0203.TF2.1	413	118	0.28571
ADS005.B0102.TF2.1	MLZ005.A0102.TF2.1	3455	836	0.24197
ADS005.B0102.TF2.1	MLZ005.A0103.TF2.1	3433	834	0.24294
ADS005.B0102.TF2.1	MLZ005.A0201.TF1.1	4455	1096	0.24602		CRS002 vs CRS002
ADS005.B0102.TF2.1	MLZ005.A0202.TF2.1	2956	702	0.23748		ID1	ID2	nSNPs	nmismatch	pmismatch
ADS005.B0102.TF2.1	MLZ005.A0203.TF2.1	4866	1254	0.25771		CRS002.A0102.TF2.1	CRS002.A0201.TF1.1	20788	2521	0.12127
ADS005.B0102.TF2.1	MLZ005.A0101.TF1.1	2465	574	0.23286		CRS002.A0102.TF2.1	CRS002.A0202.TF2.1	15920	1990	0.125
ADS005.B0103.TF2.1	ADS005.B0201.TF1.1	4516	527	0.1167		CRS002.A0102.TF2.1	CRS002.A0101.TF1.1	8397	1052	0.12528
ADS005.B0103.TF2.1	ADS005.B0202.TF2.1	5302	608	0.11467		CRS002.A0201.TF1.1	CRS002.A0202.TF2.1	44097	5421	0.12293
ADS005.B0103.TF2.1	ADS005.B0203.TF2.1	3910	390	0.09974		CRS002.A0201.TF1.1	CRS002.A0101.TF1.1	26844	3274	0.12196
ADS005.B0103.TF2.1	ADS007.A0101.TF1.1	40985	10060	0.24546		CRS002.A0202.TF2.1	CRS002.A0101.TF1.1	17571	2111	0.12014
ADS005.B0103.TF2.1	ADS007.A0102.TF1.1	39633	9756	0.24616					AVERAGE	0.122763
ADS005.B0103.TF2.1	ADS008.A0101.TF1.1	4317	1015	0.23512					MIN	0.12014
ADS005.B0103.TF2.1	ADS008.A0201.TF1.1	31385	7667	0.24429					MAX	0.12528
ADS005.B0103.TF2.1	ADS008.A0202.TF2.1	31692	7697	0.24287
ADS005.B0103.TF2.1	AGS001.A0101.TF1.1	10485	2485	0.23701
ADS005.B0103.TF2.1	AGS001.A0102.TF2.1	10165	2377	0.23384
ADS005.B0103.TF2.1	AGS001.A0201.TF1.1	11633	2713	0.23322
ADS005.B0103.TF2.1	AGS001.A0202.TF2.1	9579	2262	0.23614
ADS005.B0103.TF2.1	CRS002.A0102.TF2.1	5033	1184	0.23525
ADS005.B0103.TF2.1	CRS002.A0201.TF1.1	13530	3296	0.24361
ADS005.B0103.TF2.1	CRS002.A0202.TF2.1	10157	2523	0.2484
ADS005.B0103.TF2.1	CRS002.A0101.TF1.1	5515	1272	0.23064
ADS005.B0103.TF2.1	MLZ003.A0101.TF1.1	2273	570	0.25077
ADS005.B0103.TF2.1	MLZ003.A0102.TF2.1	3298	819	0.24833
ADS005.B0103.TF2.1	MLZ003.A0103.TF2.1	2976	775	0.26042
ADS005.B0103.TF2.1	MLZ003.A0201.TF1.1	472	117	0.24788
ADS005.B0103.TF2.1	MLZ003.A0202.TF2.1	662	171	0.25831
ADS005.B0103.TF2.1	MLZ003.A0203.TF2.1	384	89	0.23177
ADS005.B0103.TF2.1	MLZ005.A0102.TF2.1	3137	783	0.2496
ADS005.B0103.TF2.1	MLZ005.A0103.TF2.1	2997	743	0.24791
ADS005.B0103.TF2.1	MLZ005.A0201.TF1.1	3818	889	0.23284
ADS005.B0103.TF2.1	MLZ005.A0202.TF2.1	2555	630	0.24658
ADS005.B0103.TF2.1	MLZ005.A0203.TF2.1	4208	1098	0.26093
ADS005.B0103.TF2.1	MLZ005.A0101.TF1.1	2081	521	0.25036
ADS005.B0201.TF1.1	ADS005.B0202.TF2.1	7418	824	0.11108
ADS005.B0201.TF1.1	ADS005.B0203.TF2.1	5379	569	0.10578
ADS005.B0201.TF1.1	ADS007.A0101.TF1.1	59789	14492	0.24239
ADS005.B0201.TF1.1	ADS007.A0102.TF1.1	57978	14185	0.24466
ADS005.B0201.TF1.1	ADS008.A0101.TF1.1	6356	1506	0.23694
ADS005.B0201.TF1.1	ADS008.A0201.TF1.1	47759	11564	0.24213
ADS005.B0201.TF1.1	ADS008.A0202.TF2.1	44950	10965	0.24394
ADS005.B0201.TF1.1	AGS001.A0101.TF1.1	14903	3483	0.23371
ADS005.B0201.TF1.1	AGS001.A0102.TF2.1	15140	3458	0.2284
ADS005.B0201.TF1.1	AGS001.A0201.TF1.1	16833	3837	0.22795
ADS005.B0201.TF1.1	AGS001.A0202.TF2.1	13680	3167	0.23151
ADS005.B0201.TF1.1	CRS002.A0102.TF2.1	6907	1618	0.23426
ADS005.B0201.TF1.1	CRS002.A0201.TF1.1	21337	5067	0.23747
ADS005.B0201.TF1.1	CRS002.A0202.TF2.1	14279	3425	0.23986
ADS005.B0201.TF1.1	CRS002.A0101.TF1.1	8757	1982	0.22633
ADS005.B0201.TF1.1	MLZ003.A0101.TF1.1	3253	816	0.25085
ADS005.B0201.TF1.1	MLZ003.A0102.TF2.1	4791	1170	0.24421
ADS005.B0201.TF1.1	MLZ003.A0103.TF2.1	4146	1059	0.25543
ADS005.B0201.TF1.1	MLZ003.A0201.TF1.1	703	162	0.23044
ADS005.B0201.TF1.1	MLZ003.A0202.TF2.1	982	243	0.24745
ADS005.B0201.TF1.1	MLZ003.A0203.TF2.1	565	165	0.29204
ADS005.B0201.TF1.1	MLZ005.A0102.TF2.1	4296	1073	0.24977
ADS005.B0201.TF1.1	MLZ005.A0103.TF2.1	4174	1060	0.25395
ADS005.B0201.TF1.1	MLZ005.A0201.TF1.1	6048	1470	0.24306
ADS005.B0201.TF1.1	MLZ005.A0202.TF2.1	3587	856	0.23864
ADS005.B0201.TF1.1	MLZ005.A0203.TF2.1	5668	1376	0.24277
ADS005.B0201.TF1.1	MLZ005.A0101.TF1.1	3341	821	0.24573
ADS005.B0202.TF2.1	ADS005.B0203.TF2.1	6311	722	0.1144
ADS005.B0202.TF2.1	ADS007.A0101.TF1.1	64775	16232	0.25059
ADS005.B0202.TF2.1	ADS007.A0102.TF1.1	62581	15497	0.24763
ADS005.B0202.TF2.1	ADS008.A0101.TF1.1	7006	1594	0.22752
ADS005.B0202.TF2.1	ADS008.A0201.TF1.1	50174	12138	0.24192
ADS005.B0202.TF2.1	ADS008.A0202.TF2.1	50262	12356	0.24583
ADS005.B0202.TF2.1	AGS001.A0101.TF1.1	16480	3852	0.23374
ADS005.B0202.TF2.1	AGS001.A0102.TF2.1	16400	3870	0.23598
ADS005.B0202.TF2.1	AGS001.A0201.TF1.1	18237	4243	0.23266
ADS005.B0202.TF2.1	AGS001.A0202.TF2.1	15120	3607	0.23856
ADS005.B0202.TF2.1	CRS002.A0102.TF2.1	7901	1878	0.23769
ADS005.B0202.TF2.1	CRS002.A0201.TF1.1	22087	5277	0.23892
ADS005.B0202.TF2.1	CRS002.A0202.TF2.1	16302	3922	0.24058
ADS005.B0202.TF2.1	CRS002.A0101.TF1.1	9089	2145	0.236
ADS005.B0202.TF2.1	MLZ003.A0101.TF1.1	3622	877	0.24213
ADS005.B0202.TF2.1	MLZ003.A0102.TF2.1	5264	1305	0.24791
ADS005.B0202.TF2.1	MLZ003.A0103.TF2.1	4627	1189	0.25697
ADS005.B0202.TF2.1	MLZ003.A0201.TF1.1	822	187	0.22749
ADS005.B0202.TF2.1	MLZ003.A0202.TF2.1	1104	302	0.27355
ADS005.B0202.TF2.1	MLZ003.A0203.TF2.1	579	143	0.24698
ADS005.B0202.TF2.1	MLZ005.A0102.TF2.1	4981	1229	0.24674
ADS005.B0202.TF2.1	MLZ005.A0103.TF2.1	4778	1195	0.2501
ADS005.B0202.TF2.1	MLZ005.A0201.TF1.1	6444	1590	0.24674
ADS005.B0202.TF2.1	MLZ005.A0202.TF2.1	4193	1035	0.24684
ADS005.B0202.TF2.1	MLZ005.A0203.TF2.1	6724	1652	0.24569
ADS005.B0202.TF2.1	MLZ005.A0101.TF1.1	3474	872	0.25101
ADS005.B0203.TF2.1	ADS007.A0101.TF1.1	47485	11647	0.24528
ADS005.B0203.TF2.1	ADS007.A0102.TF1.1	45808	11306	0.24681
ADS005.B0203.TF2.1	ADS008.A0101.TF1.1	5075	1109	0.21852
ADS005.B0203.TF2.1	ADS008.A0201.TF1.1	36791	8876	0.24125
ADS005.B0203.TF2.1	ADS008.A0202.TF2.1	36437	8892	0.24404
ADS005.B0203.TF2.1	AGS001.A0101.TF1.1	12005	2782	0.23174
ADS005.B0203.TF2.1	AGS001.A0102.TF2.1	11990	2857	0.23828
ADS005.B0203.TF2.1	AGS001.A0201.TF1.1	13395	3152	0.23531
ADS005.B0203.TF2.1	AGS001.A0202.TF2.1	11055	2584	0.23374
ADS005.B0203.TF2.1	CRS002.A0102.TF2.1	5757	1381	0.23988
ADS005.B0203.TF2.1	CRS002.A0201.TF1.1	16235	3824	0.23554
ADS005.B0203.TF2.1	CRS002.A0202.TF2.1	11908	2816	0.23648
ADS005.B0203.TF2.1	CRS002.A0101.TF1.1	6663	1563	0.23458
ADS005.B0203.TF2.1	MLZ003.A0101.TF1.1	2566	621	0.24201
ADS005.B0203.TF2.1	MLZ003.A0102.TF2.1	3979	990	0.24881
ADS005.B0203.TF2.1	MLZ003.A0103.TF2.1	3456	863	0.24971
ADS005.B0203.TF2.1	MLZ003.A0201.TF1.1	593	146	0.24621
ADS005.B0203.TF2.1	MLZ003.A0202.TF2.1	799	194	0.2428
ADS005.B0203.TF2.1	MLZ003.A0203.TF2.1	418	101	0.24163
ADS005.B0203.TF2.1	MLZ005.A0102.TF2.1	3612	888	0.24585
ADS005.B0203.TF2.1	MLZ005.A0103.TF2.1	3424	855	0.24971
ADS005.B0203.TF2.1	MLZ005.A0201.TF1.1	4632	1128	0.24352
ADS005.B0203.TF2.1	MLZ005.A0202.TF2.1	3022	738	0.24421
ADS005.B0203.TF2.1	MLZ005.A0203.TF2.1	4805	1166	0.24266
ADS005.B0203.TF2.1	MLZ005.A0101.TF1.1	2509	594	0.23675
ADS007.A0101.TF1.1	ADS007.A0102.TF1.1	674282	85973	0.1275
ADS007.A0101.TF1.1	ADS008.A0101.TF1.1	54877	13472	0.24549
ADS007.A0101.TF1.1	ADS008.A0201.TF1.1	484509	121257	0.25027
ADS007.A0101.TF1.1	ADS008.A0202.TF2.1	469606	118360	0.25204
ADS007.A0101.TF1.1	AGS001.A0101.TF1.1	137552	34026	0.24737
ADS007.A0101.TF1.1	AGS001.A0102.TF2.1	139353	34364	0.2466
ADS007.A0101.TF1.1	AGS001.A0201.TF1.1	160908	39261	0.244
ADS007.A0101.TF1.1	AGS001.A0202.TF2.1	132303	32655	0.24682
ADS007.A0101.TF1.1	CRS002.A0102.TF2.1	63399	15797	0.24917
ADS007.A0101.TF1.1	CRS002.A0201.TF1.1	190683	47022	0.2466
ADS007.A0101.TF1.1	CRS002.A0202.TF2.1	137166	34213	0.24943
ADS007.A0101.TF1.1	CRS002.A0101.TF1.1	73317	17943	0.24473
ADS007.A0101.TF1.1	MLZ003.A0101.TF1.1	29023	7538	0.25973
ADS007.A0101.TF1.1	MLZ003.A0102.TF2.1	40577	10483	0.25835
ADS007.A0101.TF1.1	MLZ003.A0103.TF2.1	36853	9408	0.25528
ADS007.A0101.TF1.1	MLZ003.A0201.TF1.1	6287	1607	0.25561
ADS007.A0101.TF1.1	MLZ003.A0202.TF2.1	8767	2226	0.25391
ADS007.A0101.TF1.1	MLZ003.A0203.TF2.1	4880	1302	0.2668
ADS007.A0101.TF1.1	MLZ005.A0102.TF2.1	37178	9560	0.25714
ADS007.A0101.TF1.1	MLZ005.A0103.TF2.1	35967	9356	0.26013
ADS007.A0101.TF1.1	MLZ005.A0201.TF1.1	49097	12603	0.2567
ADS007.A0101.TF1.1	MLZ005.A0202.TF2.1	31782	8216	0.25851
ADS007.A0101.TF1.1	MLZ005.A0203.TF2.1	51245	13404	0.26157
ADS007.A0101.TF1.1	MLZ005.A0101.TF1.1	26693	6929	0.25958
ADS007.A0102.TF1.1	ADS008.A0101.TF1.1	52868	12784	0.24181
ADS007.A0102.TF1.1	ADS008.A0201.TF1.1	465583	116252	0.24969
ADS007.A0102.TF1.1	ADS008.A0202.TF2.1	450123	112737	0.25046
ADS007.A0102.TF1.1	AGS001.A0101.TF1.1	132301	32823	0.24809
ADS007.A0102.TF1.1	AGS001.A0102.TF2.1	133939	33134	0.24738
ADS007.A0102.TF1.1	AGS001.A0201.TF1.1	154475	37484	0.24265
ADS007.A0102.TF1.1	AGS001.A0202.TF2.1	127150	31188	0.24529
ADS007.A0102.TF1.1	CRS002.A0102.TF2.1	61117	15100	0.24707
ADS007.A0102.TF1.1	CRS002.A0201.TF1.1	184578	45277	0.2453
ADS007.A0102.TF1.1	CRS002.A0202.TF2.1	132050	32469	0.24588
ADS007.A0102.TF1.1	CRS002.A0101.TF1.1	70878	17361	0.24494
ADS007.A0102.TF1.1	MLZ003.A0101.TF1.1	28179	7305	0.25924
ADS007.A0102.TF1.1	MLZ003.A0102.TF2.1	39240	10127	0.25808
ADS007.A0102.TF1.1	MLZ003.A0103.TF2.1	35567	9016	0.25349
ADS007.A0102.TF1.1	MLZ003.A0201.TF1.1	6075	1507	0.24807
ADS007.A0102.TF1.1	MLZ003.A0202.TF2.1	8502	2110	0.24818
ADS007.A0102.TF1.1	MLZ003.A0203.TF2.1	4687	1199	0.25581
ADS007.A0102.TF1.1	MLZ005.A0102.TF2.1	36048	9199	0.25519
ADS007.A0102.TF1.1	MLZ005.A0103.TF2.1	34787	9105	0.26174
ADS007.A0102.TF1.1	MLZ005.A0201.TF1.1	47703	12205	0.25585
ADS007.A0102.TF1.1	MLZ005.A0202.TF2.1	30687	7968	0.25965
ADS007.A0102.TF1.1	MLZ005.A0203.TF2.1	49474	12907	0.26088
ADS007.A0102.TF1.1	MLZ005.A0101.TF1.1	25881	6660	0.25733
ADS008.A0101.TF1.1	ADS008.A0201.TF1.1	43183	5185	0.12007
ADS008.A0101.TF1.1	ADS008.A0202.TF2.1	41595	5042	0.12122
ADS008.A0101.TF1.1	AGS001.A0101.TF1.1	13733	3268	0.23797
ADS008.A0101.TF1.1	AGS001.A0102.TF2.1	13751	3268	0.23766
ADS008.A0101.TF1.1	AGS001.A0201.TF1.1	15473	3536	0.22853
ADS008.A0101.TF1.1	AGS001.A0202.TF2.1	12860	2925	0.22745
ADS008.A0101.TF1.1	CRS002.A0102.TF2.1	6553	1535	0.23424
ADS008.A0101.TF1.1	CRS002.A0201.TF1.1	19308	4542	0.23524
ADS008.A0101.TF1.1	CRS002.A0202.TF2.1	13388	3165	0.23641
ADS008.A0101.TF1.1	CRS002.A0101.TF1.1	8022	1862	0.23211
ADS008.A0101.TF1.1	MLZ003.A0101.TF1.1	2930	713	0.24334
ADS008.A0101.TF1.1	MLZ003.A0102.TF2.1	4424	1087	0.24571
ADS008.A0101.TF1.1	MLZ003.A0103.TF2.1	3894	946	0.24294
ADS008.A0101.TF1.1	MLZ003.A0201.TF1.1	632	153	0.24209
ADS008.A0101.TF1.1	MLZ003.A0202.TF2.1	940	233	0.24787
ADS008.A0101.TF1.1	MLZ003.A0203.TF2.1	523	128	0.24474
ADS008.A0101.TF1.1	MLZ005.A0102.TF2.1	4202	985	0.23441
ADS008.A0101.TF1.1	MLZ005.A0103.TF2.1	3950	965	0.2443
ADS008.A0101.TF1.1	MLZ005.A0201.TF1.1	5557	1373	0.24708
ADS008.A0101.TF1.1	MLZ005.A0202.TF2.1	3411	792	0.23219
ADS008.A0101.TF1.1	MLZ005.A0203.TF2.1	5483	1428	0.26044
ADS008.A0101.TF1.1	MLZ005.A0101.TF1.1	3075	753	0.24488
ADS008.A0201.TF1.1	ADS008.A0202.TF2.1	344282	42646	0.12387
ADS008.A0201.TF1.1	AGS001.A0101.TF1.1	105504	25702	0.24361
ADS008.A0201.TF1.1	AGS001.A0102.TF2.1	107931	26311	0.24378
ADS008.A0201.TF1.1	AGS001.A0201.TF1.1	120838	29188	0.24155
ADS008.A0201.TF1.1	AGS001.A0202.TF2.1	98736	24000	0.24307
ADS008.A0201.TF1.1	CRS002.A0102.TF2.1	47990	11536	0.24038
ADS008.A0201.TF1.1	CRS002.A0201.TF1.1	149975	36436	0.24295
ADS008.A0201.TF1.1	CRS002.A0202.TF2.1	102540	25024	0.24404
ADS008.A0201.TF1.1	CRS002.A0101.TF1.1	58426	14024	0.24003
ADS008.A0201.TF1.1	MLZ003.A0101.TF1.1	22524	5779	0.25657
ADS008.A0201.TF1.1	MLZ003.A0102.TF2.1	31896	8142	0.25527
ADS008.A0201.TF1.1	MLZ003.A0103.TF2.1	28430	7363	0.25899
ADS008.A0201.TF1.1	MLZ003.A0201.TF1.1	4869	1283	0.2635
ADS008.A0201.TF1.1	MLZ003.A0202.TF2.1	6814	1738	0.25506
ADS008.A0201.TF1.1	MLZ003.A0203.TF2.1	3706	957	0.25823
ADS008.A0201.TF1.1	MLZ004.A0101.TF1.1	5540	1479	0.26697
ADS008.A0201.TF1.1	MLZ005.A0102.TF2.1	29009	7278	0.25089
ADS008.A0201.TF1.1	MLZ005.A0103.TF2.1	27688	7029	0.25386
ADS008.A0201.TF1.1	MLZ005.A0201.TF1.1	39488	10100	0.25577
ADS008.A0201.TF1.1	MLZ005.A0202.TF2.1	24161	6121	0.25334
ADS008.A0201.TF1.1	MLZ005.A0203.TF2.1	38370	9982	0.26015
ADS008.A0201.TF1.1	MLZ005.A0101.TF1.1	21603	5483	0.25381
ADS008.A0202.TF2.1	AGS001.A0101.TF1.1	103475	25265	0.24417
ADS008.A0202.TF2.1	AGS001.A0102.TF2.1	103247	25282	0.24487
ADS008.A0202.TF2.1	AGS001.A0201.TF1.1	117096	28132	0.24025
ADS008.A0202.TF2.1	AGS001.A0202.TF2.1	97011	23681	0.24411
ADS008.A0202.TF2.1	CRS002.A0102.TF2.1	48468	11728	0.24197
ADS008.A0202.TF2.1	CRS002.A0201.TF1.1	140117	33815	0.24133
ADS008.A0202.TF2.1	CRS002.A0202.TF2.1	103140	25304	0.24534
ADS008.A0202.TF2.1	CRS002.A0101.TF1.1	55016	13340	0.24247
ADS008.A0202.TF2.1	MLZ003.A0101.TF1.1	22095	5642	0.25535
ADS008.A0202.TF2.1	MLZ003.A0102.TF2.1	31546	7986	0.25315
ADS008.A0202.TF2.1	MLZ003.A0103.TF2.1	28119	7147	0.25417
ADS008.A0202.TF2.1	MLZ003.A0201.TF1.1	4751	1217	0.25616
ADS008.A0202.TF2.1	MLZ003.A0202.TF2.1	6667	1725	0.25874
ADS008.A0202.TF2.1	MLZ003.A0203.TF2.1	3669	951	0.2592
ADS008.A0202.TF2.1	MLZ005.A0102.TF2.1	28788	7278	0.25281
ADS008.A0202.TF2.1	MLZ005.A0103.TF2.1	28035	7187	0.25636
ADS008.A0202.TF2.1	MLZ005.A0201.TF1.1	37183	9480	0.25496
ADS008.A0202.TF2.1	MLZ005.A0202.TF2.1	24375	6163	0.25284
ADS008.A0202.TF2.1	MLZ005.A0203.TF2.1	39722	10415	0.2622
ADS008.A0202.TF2.1	MLZ005.A0101.TF1.1	20205	5157	0.25523
AGS001.A0101.TF1.1	AGS001.A0102.TF2.1	33904	4416	0.13025
AGS001.A0101.TF1.1	AGS001.A0201.TF1.1	37735	4858	0.12874
AGS001.A0101.TF1.1	AGS001.A0202.TF2.1	31337	3997	0.12755
AGS001.A0101.TF1.1	CRS002.A0102.TF2.1	15677	3689	0.23531
AGS001.A0101.TF1.1	CRS002.A0201.TF1.1	45383	10776	0.23745
AGS001.A0101.TF1.1	CRS002.A0202.TF2.1	32568	7769	0.23855
AGS001.A0101.TF1.1	CRS002.A0101.TF1.1	18358	4430	0.24131
AGS001.A0101.TF1.1	MLZ003.A0101.TF1.1	7184	1761	0.24513
AGS001.A0101.TF1.1	MLZ003.A0102.TF2.1	10422	2575	0.24707
AGS001.A0101.TF1.1	MLZ003.A0103.TF2.1	9117	2273	0.24931
AGS001.A0101.TF1.1	MLZ003.A0201.TF1.1	1588	391	0.24622
AGS001.A0101.TF1.1	MLZ003.A0202.TF2.1	2206	534	0.24207
AGS001.A0101.TF1.1	MLZ003.A0203.TF2.1	1163	297	0.25537
AGS001.A0101.TF1.1	MLZ005.A0102.TF2.1	9609	2395	0.24925
AGS001.A0101.TF1.1	MLZ005.A0103.TF2.1	9364	2319	0.24765
AGS001.A0101.TF1.1	MLZ005.A0201.TF1.1	12587	3080	0.2447
AGS001.A0101.TF1.1	MLZ005.A0202.TF2.1	8026	1989	0.24782
AGS001.A0101.TF1.1	MLZ005.A0203.TF2.1	12986	3308	0.25474
AGS001.A0101.TF1.1	MLZ005.A0101.TF1.1	6946	1733	0.2495
AGS001.A0102.TF2.1	AGS001.A0201.TF1.1	38000	4886	0.12858
AGS001.A0102.TF2.1	AGS001.A0202.TF2.1	30914	4158	0.1345
AGS001.A0102.TF2.1	CRS002.A0102.TF2.1	15439	3729	0.24153
AGS001.A0102.TF2.1	CRS002.A0201.TF1.1	45976	11081	0.24102
AGS001.A0102.TF2.1	CRS002.A0202.TF2.1	32152	7739	0.2407
AGS001.A0102.TF2.1	CRS002.A0101.TF1.1	18471	4404	0.23843
AGS001.A0102.TF2.1	MLZ003.A0101.TF1.1	7119	1814	0.25481
AGS001.A0102.TF2.1	MLZ003.A0102.TF2.1	10318	2538	0.24598
AGS001.A0102.TF2.1	MLZ003.A0103.TF2.1	9055	2281	0.25191
AGS001.A0102.TF2.1	MLZ003.A0201.TF1.1	1563	370	0.23672
AGS001.A0102.TF2.1	MLZ003.A0202.TF2.1	2139	484	0.22627
AGS001.A0102.TF2.1	MLZ003.A0203.TF2.1	1197	288	0.2406
AGS001.A0102.TF2.1	MLZ005.A0102.TF2.1	9427	2318	0.24589
AGS001.A0102.TF2.1	MLZ005.A0103.TF2.1	9055	2295	0.25345
AGS001.A0102.TF2.1	MLZ005.A0201.TF1.1	12720	3178	0.24984
AGS001.A0102.TF2.1	MLZ005.A0202.TF2.1	7851	1928	0.24557
AGS001.A0102.TF2.1	MLZ005.A0203.TF2.1	12590	3127	0.24837
AGS001.A0102.TF2.1	MLZ005.A0101.TF1.1	6961	1701	0.24436
AGS001.A0201.TF1.1	AGS001.A0202.TF2.1	35752	4500	0.12587
AGS001.A0201.TF1.1	CRS002.A0102.TF2.1	17390	4124	0.23715
AGS001.A0201.TF1.1	CRS002.A0201.TF1.1	51159	11996	0.23448
AGS001.A0201.TF1.1	CRS002.A0202.TF2.1	36097	8575	0.23755
AGS001.A0201.TF1.1	CRS002.A0101.TF1.1	20574	4832	0.23486
AGS001.A0201.TF1.1	MLZ003.A0101.TF1.1	7843	1912	0.24378
AGS001.A0201.TF1.1	MLZ003.A0102.TF2.1	11404	2802	0.2457
AGS001.A0201.TF1.1	MLZ003.A0103.TF2.1	10070	2482	0.24647
AGS001.A0201.TF1.1	MLZ003.A0201.TF1.1	1734	411	0.23702
AGS001.A0201.TF1.1	MLZ003.A0202.TF2.1	2343	587	0.25053
AGS001.A0201.TF1.1	MLZ003.A0203.TF2.1	1319	312	0.23654
AGS001.A0201.TF1.1	MLZ005.A0102.TF2.1	10467	2527	0.24143
AGS001.A0201.TF1.1	MLZ005.A0103.TF2.1	10250	2558	0.24956
AGS001.A0201.TF1.1	MLZ005.A0201.TF1.1	13895	3380	0.24325
AGS001.A0201.TF1.1	MLZ005.A0202.TF2.1	8917	2122	0.23797
AGS001.A0201.TF1.1	MLZ005.A0203.TF2.1	14241	3418	0.24001
AGS001.A0201.TF1.1	MLZ005.A0101.TF1.1	7508	1825	0.24307
AGS001.A0202.TF2.1	CRS002.A0102.TF2.1	14718	3560	0.24188
AGS001.A0202.TF2.1	CRS002.A0201.TF1.1	41146	9729	0.23645
AGS001.A0202.TF2.1	CRS002.A0202.TF2.1	30551	7446	0.24372
AGS001.A0202.TF2.1	CRS002.A0101.TF1.1	16799	3962	0.23585
AGS001.A0202.TF2.1	MLZ003.A0101.TF1.1	6512	1731	0.26582
AGS001.A0202.TF2.1	MLZ003.A0102.TF2.1	9451	2366	0.25034
AGS001.A0202.TF2.1	MLZ003.A0103.TF2.1	8531	2069	0.24253
AGS001.A0202.TF2.1	MLZ003.A0201.TF1.1	1409	321	0.22782
AGS001.A0202.TF2.1	MLZ003.A0202.TF2.1	1970	477	0.24213
AGS001.A0202.TF2.1	MLZ003.A0203.TF2.1	1050	252	0.24
AGS001.A0202.TF2.1	MLZ005.A0102.TF2.1	8677	2090	0.24087
AGS001.A0202.TF2.1	MLZ005.A0103.TF2.1	8617	2064	0.23953
AGS001.A0202.TF2.1	MLZ005.A0201.TF1.1	11227	2805	0.24984
AGS001.A0202.TF2.1	MLZ005.A0202.TF2.1	7421	1803	0.24296
AGS001.A0202.TF2.1	MLZ005.A0203.TF2.1	11985	2867	0.23922
AGS001.A0202.TF2.1	MLZ005.A0101.TF1.1	6287	1549	0.24638
CRS002.A0102.TF2.1	CRS002.A0201.TF1.1	20788	2521	0.12127
CRS002.A0102.TF2.1	CRS002.A0202.TF2.1	15920	1990	0.125
CRS002.A0102.TF2.1	CRS002.A0101.TF1.1	8397	1052	0.12528
CRS002.A0102.TF2.1	MLZ003.A0101.TF1.1	3442	881	0.25596
CRS002.A0102.TF2.1	MLZ003.A0102.TF2.1	5023	1233	0.24547
CRS002.A0102.TF2.1	MLZ003.A0103.TF2.1	4380	1075	0.24543
CRS002.A0102.TF2.1	MLZ003.A0201.TF1.1	750	183	0.244
CRS002.A0102.TF2.1	MLZ003.A0202.TF2.1	1098	279	0.2541
CRS002.A0102.TF2.1	MLZ003.A0203.TF2.1	592	118	0.19932
CRS002.A0102.TF2.1	MLZ005.A0102.TF2.1	4676	1149	0.24572
CRS002.A0102.TF2.1	MLZ005.A0103.TF2.1	4598	1158	0.25185
CRS002.A0102.TF2.1	MLZ005.A0201.TF1.1	5770	1411	0.24454
CRS002.A0102.TF2.1	MLZ005.A0202.TF2.1	4011	1005	0.25056
CRS002.A0102.TF2.1	MLZ005.A0203.TF2.1	6501	1613	0.24812
CRS002.A0102.TF2.1	MLZ005.A0101.TF1.1	3282	809	0.2465
CRS002.A0201.TF1.1	CRS002.A0202.TF2.1	44097	5421	0.12293
CRS002.A0201.TF1.1	CRS002.A0101.TF1.1	26844	3274	0.12196
CRS002.A0201.TF1.1	MLZ003.A0101.TF1.1	9925	2472	0.24907
CRS002.A0201.TF1.1	MLZ003.A0102.TF2.1	14500	3552	0.24497
CRS002.A0201.TF1.1	MLZ003.A0103.TF2.1	12635	3169	0.25081
CRS002.A0201.TF1.1	MLZ003.A0201.TF1.1	2168	516	0.23801
CRS002.A0201.TF1.1	MLZ003.A0202.TF2.1	2972	728	0.24495
CRS002.A0201.TF1.1	MLZ003.A0203.TF2.1	1621	405	0.24985
CRS002.A0201.TF1.1	MLZ005.A0102.TF2.1	12992	3194	0.24584
CRS002.A0201.TF1.1	MLZ005.A0103.TF2.1	12483	3097	0.2481
CRS002.A0201.TF1.1	MLZ005.A0201.TF1.1	18196	4412	0.24247
CRS002.A0201.TF1.1	MLZ005.A0202.TF2.1	10713	2622	0.24475
CRS002.A0201.TF1.1	MLZ005.A0203.TF2.1	16726	4177	0.24973
CRS002.A0201.TF1.1	MLZ005.A0101.TF1.1	9940	2451	0.24658
CRS002.A0202.TF2.1	CRS002.A0101.TF1.1	17571	2111	0.12014
CRS002.A0202.TF2.1	MLZ003.A0101.TF1.1	7300	1896	0.25973
CRS002.A0202.TF2.1	MLZ003.A0102.TF2.1	10454	2578	0.2466
CRS002.A0202.TF2.1	MLZ003.A0103.TF2.1	9139	2307	0.25243
CRS002.A0202.TF2.1	MLZ003.A0201.TF1.1	1527	365	0.23903
CRS002.A0202.TF2.1	MLZ003.A0202.TF2.1	2262	557	0.24624
CRS002.A0202.TF2.1	MLZ003.A0203.TF2.1	1161	318	0.2739
CRS002.A0202.TF2.1	MLZ005.A0102.TF2.1	9648	2348	0.24337
CRS002.A0202.TF2.1	MLZ005.A0103.TF2.1	9373	2264	0.24154
CRS002.A0202.TF2.1	MLZ005.A0201.TF1.1	12033	3047	0.25322
CRS002.A0202.TF2.1	MLZ005.A0202.TF2.1	8083	2003	0.2478
CRS002.A0202.TF2.1	MLZ005.A0203.TF2.1	13220	3277	0.24788
CRS002.A0202.TF2.1	MLZ005.A0101.TF1.1	6636	1587	0.23915
CRS002.A0101.TF1.1	MLZ003.A0101.TF1.1	4123	1021	0.24764
CRS002.A0101.TF1.1	MLZ003.A0102.TF2.1	5884	1406	0.23895
CRS002.A0101.TF1.1	MLZ003.A0103.TF2.1	5290	1305	0.24669
CRS002.A0101.TF1.1	MLZ003.A0201.TF1.1	896	222	0.24777
CRS002.A0101.TF1.1	MLZ003.A0202.TF2.1	1176	261	0.22194
CRS002.A0101.TF1.1	MLZ003.A0203.TF2.1	637	167	0.26217
CRS002.A0101.TF1.1	MLZ005.A0102.TF2.1	5393	1316	0.24402
CRS002.A0101.TF1.1	MLZ005.A0103.TF2.1	5113	1255	0.24545
CRS002.A0101.TF1.1	MLZ005.A0201.TF1.1	7445	1833	0.24621
CRS002.A0101.TF1.1	MLZ005.A0202.TF2.1	4479	1116	0.24916
CRS002.A0101.TF1.1	MLZ005.A0203.TF2.1	7009	1768	0.25225
CRS002.A0101.TF1.1	MLZ005.A0101.TF1.1	4148	994	0.23963
MLZ003.A0101.TF1.1	MLZ003.A0102.TF2.1	2372	431	0.1817
MLZ003.A0101.TF1.1	MLZ003.A0103.TF2.1	2069	353	0.17061
MLZ003.A0101.TF1.1	MLZ003.A0201.TF1.1	381	70	0.18373
MLZ003.A0101.TF1.1	MLZ003.A0202.TF2.1	489	93	0.19018
MLZ003.A0101.TF1.1	MLZ003.A0203.TF2.1	251	50	0.1992
MLZ003.A0101.TF1.1	MLZ005.A0102.TF2.1	2225	352	0.1582
MLZ003.A0101.TF1.1	MLZ005.A0103.TF2.1	2103	357	0.16976
MLZ003.A0101.TF1.1	MLZ005.A0201.TF1.1	2865	446	0.15567
MLZ003.A0101.TF1.1	MLZ005.A0202.TF2.1	1792	268	0.14955
MLZ003.A0101.TF1.1	MLZ005.A0203.TF2.1	2936	503	0.17132
MLZ003.A0101.TF1.1	MLZ005.A0101.TF1.1	1534	250	0.16297
MLZ003.A0102.TF2.1	MLZ003.A0103.TF2.1	3063	535	0.17467
MLZ003.A0102.TF2.1	MLZ003.A0201.TF1.1	471	78	0.16561
MLZ003.A0102.TF2.1	MLZ003.A0202.TF2.1	724	110	0.15193
MLZ003.A0102.TF2.1	MLZ003.A0203.TF2.1	406	52	0.12808
MLZ003.A0102.TF2.1	MLZ005.A0102.TF2.1	3300	534	0.16182
MLZ003.A0102.TF2.1	MLZ005.A0103.TF2.1	3167	471	0.14872
MLZ003.A0102.TF2.1	MLZ005.A0201.TF1.1	4178	631	0.15103
MLZ003.A0102.TF2.1	MLZ005.A0202.TF2.1	2638	414	0.15694
MLZ003.A0102.TF2.1	MLZ005.A0203.TF2.1	4427	696	0.15722
MLZ003.A0102.TF2.1	MLZ005.A0101.TF1.1	2332	336	0.14408
MLZ003.A0103.TF2.1	MLZ003.A0201.TF1.1	450	59	0.13111
MLZ003.A0103.TF2.1	MLZ003.A0202.TF2.1	663	99	0.14932
MLZ003.A0103.TF2.1	MLZ003.A0203.TF2.1	341	49	0.1437
MLZ003.A0103.TF2.1	MLZ005.A0102.TF2.1	2786	457	0.16403
MLZ003.A0103.TF2.1	MLZ005.A0103.TF2.1	2812	462	0.1643
MLZ003.A0103.TF2.1	MLZ005.A0201.TF1.1	3623	557	0.15374
MLZ003.A0103.TF2.1	MLZ005.A0202.TF2.1	2318	367	0.15833
MLZ003.A0103.TF2.1	MLZ005.A0203.TF2.1	3848	601	0.15619
MLZ003.A0103.TF2.1	MLZ005.A0101.TF1.1	1957	304	0.15534
MLZ003.A0201.TF1.1	MLZ003.A0202.TF2.1	110	10	0.09091
MLZ003.A0201.TF1.1	MLZ003.A0203.TF2.1	49	8	0.16327
MLZ003.A0201.TF1.1	MLZ005.A0102.TF2.1	472	54	0.11441
MLZ003.A0201.TF1.1	MLZ005.A0103.TF2.1	452	42	0.09292
MLZ003.A0201.TF1.1	MLZ005.A0201.TF1.1	610	75	0.12295
MLZ003.A0201.TF1.1	MLZ005.A0202.TF2.1	393	35	0.08906
MLZ003.A0201.TF1.1	MLZ005.A0203.TF2.1	579	48	0.0829
MLZ003.A0201.TF1.1	MLZ005.A0101.TF1.1	363	45	0.12397
MLZ003.A0202.TF2.1	MLZ003.A0203.TF2.1	69	4	0.05797
MLZ003.A0202.TF2.1	MLZ005.A0102.TF2.1	698	90	0.12894
MLZ003.A0202.TF2.1	MLZ005.A0103.TF2.1	658	68	0.10334
MLZ003.A0202.TF2.1	MLZ005.A0201.TF1.1	860	94	0.1093
MLZ003.A0202.TF2.1	MLZ005.A0202.TF2.1	570	55	0.09649
MLZ003.A0202.TF2.1	MLZ005.A0203.TF2.1	872	91	0.10436
MLZ003.A0202.TF2.1	MLZ005.A0101.TF1.1	451	44	0.09756
MLZ003.A0203.TF2.1	MLZ005.A0102.TF2.1	349	38	0.10888
MLZ003.A0203.TF2.1	MLZ005.A0103.TF2.1	356	41	0.11517
MLZ003.A0203.TF2.1	MLZ005.A0201.TF1.1	444	48	0.10811
MLZ003.A0203.TF2.1	MLZ005.A0202.TF2.1	287	31	0.10801
MLZ003.A0203.TF2.1	MLZ005.A0203.TF2.1	455	39	0.08571
MLZ003.A0203.TF2.1	MLZ005.A0101.TF1.1	272	37	0.13603
MLZ005.A0102.TF2.1	MLZ005.A0103.TF2.1	2981	332	0.11137
MLZ005.A0102.TF2.1	MLZ005.A0201.TF1.1	3939	399	0.10129
MLZ005.A0102.TF2.1	MLZ005.A0202.TF2.1	2609	260	0.09966
MLZ005.A0102.TF2.1	MLZ005.A0203.TF2.1	4159	418	0.1005
MLZ005.A0102.TF2.1	MLZ005.A0101.TF1.1	2206	267	0.12103
MLZ005.A0103.TF2.1	MLZ005.A0201.TF1.1	3881	379	0.09766
MLZ005.A0103.TF2.1	MLZ005.A0202.TF2.1	2493	244	0.09787
MLZ005.A0103.TF2.1	MLZ005.A0203.TF2.1	3973	385	0.0969
MLZ005.A0103.TF2.1	MLZ005.A0101.TF1.1	2089	231	0.11058
MLZ005.A0201.TF1.1	MLZ005.A0202.TF2.1	3189	291	0.09125
MLZ005.A0201.TF1.1	MLZ005.A0203.TF2.1	4883	448	0.09175
MLZ005.A0201.TF1.1	MLZ005.A0101.TF1.1	2995	277	0.09249
MLZ005.A0202.TF2.1	MLZ005.A0203.TF2.1	3441	292	0.08486
MLZ005.A0202.TF2.1	MLZ005.A0101.TF1.1	1764	185	0.10488
MLZ005.A0203.TF2.1	MLZ005.A0101.TF1.1	2790	271	0.09713

## Sheet: S1.7_SexDet
Sample	xCov	yCov	autCov	Xratio	Yratio		Sample	xCov	yCov	autCov	Xratio	Yratio	Sex
ADS005.B0101.TF1.1_trim10	0.0221717	0.0242424	0.0521702	0.424988	0.464679		ADS005.B01_B02.rmdup_fixedHeader_trim10	0.159689	0.178237	0.36645	0.435773	0.486388	M
ADS005.B0102.TF2.1_trim10	0.0261156	0.02764	0.0588808	0.443533	0.469423		ADS007.A0101_A0102_rmdup_fixedHeader_trim10	2.75801	3.40976	6.54371	0.421475	0.521074	M
ADS005.B0103.TF2.1_trim10	0.022896	0.0233854	0.0508742	0.450051	0.459671		ADS008.A0201_A0202_rmdup_fixedHeader_trim10	1.96566	0.0327518	2.27808	0.862858	0.0143769	F
ADS005.B0201.TF1.1_trim10	0.0299586	0.0376798	0.0705683	0.424533	0.533948		AGS001.A01_A02.rmdup_fixedHeader_trim10	0.637648	0.012764	0.772276	0.825674	0.0165278	F
ADS005.B0202.TF2.1_trim10	0.0332783	0.0407713	0.0777967	0.42776	0.524075		CRS002.A01_02.rmdup_fixedHeader_trim10	0.524556	0.00508111	0.629287	0.833572	0.00807439	F
ADS005.B0203.TF2.1_trim10	0.0252912	0.0246097	0.0563344	0.448948	0.43685		MLZ003.A01_A02.rmdup_fixedHeader_trim10	0.0617883	0.079094	0.149841	0.412359	0.527853	M
ADS007.A0101.TF1.1_trim10	1.51879	1.85859	3.60387	0.421433	0.515721		MLZ005.A01_A02.rmdup_fixedHeader_trim10	0.101322	0.125589	0.258164	0.392471	0.48647	M
ADS007.A0102.TF1.1_trim10	1.25316	1.57398	3.00213	0.417424	0.524288		MLZ005003_fixedHeader_trim10	0.107901	0.133456	0.274612	0.392922	0.48598	M
ADS008.A0101.TF1.1_trim10	0.0484669	0.000826446	0.0626993	0.773005	0.0131811
ADS008.A0201.TF1.1_trim10	1.00155	0.0164371	1.18799	0.843063	0.0138361
ADS008.A0202.TF2.1_trim10	0.976138	0.0165595	1.10289	0.885073	0.0150146
AGS001.A0101.TF1.1_trim10	0.165523	0.00391797	0.19445	0.851237	0.020149
AGS001.A0102.TF2.1_trim10	0.159833	0.00428528	0.192058	0.832212	0.0223124
AGS001.A0201.TF1.1_trim10	0.173293	0.00299969	0.214332	0.808526	0.0139955
AGS001.A0202.TF2.1_trim10	0.139474	0.00156107	0.171848	0.811613	0.00908402
CRS002.A0101.TF1.1_trim10	0.0716671	0.00119376	0.0857676	0.835596	0.0139185
CRS002.A0102.TF2.1_trim10	0.0617706	0.000520355	0.0758784	0.814074	0.00685775
CRS002.A0201.TF1.1_trim10	0.23574	0.00208142	0.278494	0.846481	0.00747384
CRS002.A0202.TF2.1_trim10	0.15566	0.00128558	0.18944	0.821685	0.00678621
MLZ003.A0101.TF1.1_trim10	0.0138399	0.0179676	0.034353	0.402873	0.523029
MLZ003.A0102.TF2.1_trim10	0.0198181	0.0273646	0.0482287	0.410919	0.567392
MLZ003.A0103.TF2.1_trim10	0.017997	0.0218549	0.0433035	0.415602	0.504691
MLZ003.A0201.TF1.1_trim10	0.00362194	0.0040404	0.00757468	0.478164	0.533409
MLZ003.A0202.TF2.1_trim10	0.00411921	0.00486685	0.0106548	0.386606	0.456775
MLZ003.A0203.TF2.1_trim10	0.00248224	0.00299969	0.00582404	0.426206	0.515053
MLZ005.A0101.TF1.1_trim10	0.0110173	0.0140802	0.0289148	0.381026	0.486955
MLZ005.A0102.TF2.1_trim10	0.0164179	0.0194368	0.0414672	0.395925	0.468727
MLZ005.A0103.TF2.1_trim10	0.0159268	0.0179676	0.0400703	0.397471	0.448402
MLZ005.A0201.TF1.1_trim10	0.0216888	0.0292011	0.0542476	0.399811	0.538293
MLZ005.A0202.TF2.1_trim10	0.0131574	0.0181818	0.0347604	0.378517	0.523061
MLZ005.A0203.TF2.1_trim10	0.0231791	0.0267524	0.0587955	0.394233	0.455008

## Sheet: S1.8_Xcont
SAMPLE	CONTAM	SE	XSNP	Sex
ADS005.B01_B02.rmdup_fixedHeader_trim10	0.031715	0.0252	274	M
ADS007.A0101_A0102_rmdup_fixedHeader_trim10	0.01011	0.00264733	10726	M
ADS008.A0201_A0202_rmdup_fixedHeader_trim10	0.282403	0.00901	9092	F
AGS001.A01_A02.rmdup_fixedHeader_trim10	0.279236	0.018	2522	F
CRS002.A01_02.rmdup_fixedHeader_trim10	0.206358	0.0172	1918	F
MLZ003.A01_A02.rmdup_fixedHeader_trim10	0.144369	0.0913	56	M
MLZ005.A01_A02.rmdup_fixedHeader_trim10	0.041028	0.0419	115	M
MLZ005003_fixedHeader_trim10	0.036924	0.0402147	123	M

## Sheet: S1.9_MTcont
Merged Bams	ContamMix reads	ContanMix estimate (%)	error rate
ADS003.A0101_A0102.MT1.1_fH_rmdup.bam	35897	3.5	0.0099
ADS004.A0101_A0201.MT1.1_fH.bam	9207	2.3	0.0093
ADS005.B0101_B0201.MT1.1_fH.bam	38965	3.9	0.0118
ADS006.C0101_C0102.MT1.1_fH_rmdup.bam	24278	2.9	0.0116
ADS007.A0101_A0102.MT1.1_fH_rmdup.bam	41813	2.6	0.0079
ADS008.A0101_A0201.MT1.1_fH.bam	27725	3.8	0.0111
ADS009.B0101_B0102.MT1.1_fH_rmdup.bam	33799	2.9	0.0091
AGS001.A0101_A0201.MT1.1_fH.bam	36330	7.1	0.0166
CRS001.A0101_A0201.MT1.1_fH.bam	1179	0.93	0.005
CRS002.A0101_A0201.MT1.1_fH.bam	26284	3	0.01
MLZ003.A0101_A0201.MT1.1_fH.bam	29478	2.5	0.0075
MLZ005.A0101_A0201.MT1.1_fH.bam	36525	3.1	0.0091
MLZ005003	39770	5	0.0117

## Sheet: S1.10_MT_Eager
Sample Name	# of Raw Reads prior Clip & Merge (C&M)	# reads after C&M prior mapping	# mapped reads prior RMDup	# mapped reads prior RMDup QF	# of Duplicates removed	Mapped Reads after RMDup	Endogenous DNA (%)	Endogenous DNA QF (%)	Cluster Factor	Mean Coverage	std. dev. Coverage	Coverage >= 1X in %	Coverage >= 2X in %	Coverage >= 3X in %	Coverage >= 4X in %	Coverage >= 5X in %	# of reads on mitochondrium	AVG Coverage on mitochondrium	DMG 1st Base 3'	DMG 2nd Base 3'	DMG 1st Base 5'	DMG 2nd Base 5'	average fragment length	median fragment length	GC content in %
ADS003.A0101.MT1.1	1106760	935464	105922	99786	72739	27047	11.323	10.667	3.689	106.661	11.8363	100	99.99	99.99	99.98	99.98	27047	106.655	0.0229	0.0083	0.4098	0.2584	65.34	75	43.06
ADS003.A0102.MT1.1	1695061	1429695	151218	142603	113347	29256	10.577	9.974	4.874	119.852	11.3625	100	99.99	99.99	99.99	99.98	29256	119.845	0.0273	0.0091	0.4123	0.249	67.88	76	43.11
ADS004.A0101.MT1.1	1494660	1212567	9149	8584	2265	6319	0.755	0.708	1.358	19.9328	5.7492	99.99	99.9	99.79	99.66	99.53	6319	19.9321	0.0043	0.0039	0.4762	0.267	52.27	48	43.06
ADS004.A0201.MT1.1	1440760	1198303	6793	6374	1531	4843	0.567	0.532	1.316	15.4175	4.8968	99.94	99.89	99.78	99.2	98.79	4843	15.4158	0.0069	0.005	0.484	0.2743	52.75	49	42.82
ADS005.B0101.MT1.1	1300123	1097605	96469	88366	62483	25883	8.789	8.051	3.414	95.3903	12.3082	100	99.99	99.98	99.98	99.97	25883	95.3835	0.0147	0.0072	0.4975	0.3188	61.06	64	42.82
ADS005.B0201.MT1.1	1303853	1093279	45576	41730	22334	19396	4.169	3.817	2.151	66.2901	11.4612	100	99.98	99.98	99.97	99.96	19396	66.2854	0.0124	0.0065	0.4988	0.315	56.63	55	42.9
ADS006.C0101.MT1.1	689809	556326	25230	23401	9735	13666	4.535	4.206	1.712	40.9552	9.8267	99.99	99.96	99.96	99.96	99.95	13666	40.95	0.01	0.0026	0.397	0.2422	49.66	46	43.17
ADS006.C0102.MT1.1	849290	685711	35437	32691	16018	16673	5.168	4.767	1.961	51.0753	10.7559	100	99.99	99.98	99.95	99.93	16673	51.0691	0.0094	0.0032	0.4	0.2411	50.76	48	43.04
ADS007.A0101.MT1.1	1318518	888912	120453	114025	87454	26571	13.551	12.827	4.291	92.8934	11.2085	100	99.99	99.99	99.99	99.98	26571	92.8823	0.0194	0.0085	0.3136	0.1799	57.93	57	43.19
ADS007.A0102.MT1.1	1591623	1071401	148028	140274	112748	27526	13.816	13.093	5.096	97.5036	10.8819	100	99.99	99.99	99.99	99.98	27526	97.4931	0.0169	0.0068	0.3265	0.1795	58.69	58	43.18
ADS008.A0101.MT1.1	316873	264098	103586	97393	71150	26243	39.223	36.878	3.711	98.199	12.172	100	100	100	99.99	99.98	26243	98.1937	0.017	0.011	0.4468	0.2898	62	66	42.89
ADS008.A0201.MT1.1	89081	71222	8396	7878	2010	5868	11.788	11.061	1.343	18.8135	5.5209	99.91	99.87	99.85	99.74	99.46	5868	18.8121	0.0087	0.0092	0.4203	0.2698	53.12	50	43.3
ADS009.B0101.MT1.1	881979	732490	66882	63690	40729	22961	9.131	8.695	2.774	85.7229	12.4781	99.99	99.99	99.99	99.97	99.97	22961	85.7145	0.0224	0.007	0.4086	0.2494	61.86	66	43.05
ADS009.B0102.MT1.1	851729	699211	67880	64486	41687	22799	9.708	9.223	2.828	85.2324	12.5119	100	100	99.99	99.98	99.98	22799	85.2242	0.0208	0.008	0.4006	0.2403	61.94	67	43.04
AGS001.A0101.MT1.1	161040	134009	12398	11407	3121	8286	9.252	8.512	1.377	26.654	7.7045	99.98	99.95	99.92	99.9	99.84	8286	26.6531	0.0132	0.0044	0.2854	0.2179	53.3	50	43.6
AGS001.A0201.MT1.1	2227902	1837847	817148	750316	717419	32897	44.462	40.826	22.808	147.641	6.3448	100	100	100	100	100	32897	147.641	0.051	0.0148	0.3156	0.2225	74.36	76	42.62
AGS003.A0101.MT1.1	511782	409896	143	130	12	118	0.035	0.032	1.102	0.3091	0.5645	26.24	4.05	0.6	0	0	118	0.309011	0	0	0.3929	0.2692	43.41	41	43.06
AGS003.A0201.MT1.1	964421	787739	225	206	20	186	0.029	0.026	1.108	0.4982	0.7339	37.67	10.04	1.9	0.2	0	186	0.498099	0	0	0.4444	0.2093	44.38	41	42.15
CRS001.A0101.MT1.1	813179	630829	2607	2454	404	2050	0.413	0.389	1.197	4.9922	3.0068	97.18	89.64	78.81	66.33	51.41	2050	4.99185	0.0035	0.003	0.4698	0.2672	40.35	38	42.43
CRS001.A0201.MT1.1	548410	397533	274	250	31	219	0.069	0.063	1.142	0.5347	0.7844	39.31	10.86	2.48	0.71	0.1	219	0.534552	0	0	0.4444	0.186	40.45	38	42.32
CRS002.A0101.MT1.1	673733	564797	113401	106868	80357	26511	20.078	18.921	4.031	91.4233	12.5147	100	100	99.99	99.99	99.98	26511	91.4141	0.0165	0.0065	0.4591	0.2899	57.14	56	42.71
CRS002.A0201.MT1.1	571360	499385	5834	5483	1187	4296	1.168	1.098	1.276	13.0048	4.6845	99.97	99.84	99.47	98.76	97.68	4296	13.0033	0.0177	0.0026	0.4385	0.2416	50.16	47	43
MLZ003.A0101.MT1.1	1742492	1531969	58179	56536	33995	22541	3.798	3.69	2.508	87.7843	13.1721	100	99.99	99.99	99.98	99.96	22541	87.7736	0.0227	0.0114	0.3871	0.2251	64.53	74	43.52
MLZ003.A0201.MT1.1	1380836	1212135	19176	18687	7124	11563	1.582	1.542	1.616	40.3683	8.2539	99.99	99.97	99.95	99.93	99.92	11563	40.3555	0.0128	0.005	0.3191	0.1706	57.85	57	43.6
MLZ005.A0101.MT1.1	913116	797429	72995	69352	45010	24342	9.154	8.697	2.849	94.0976	11.9771	100	99.99	99.99	99.98	99.98	24342	94.0897	0.0171	0.0089	0.401	0.2487	64.05	73	43.21
MLZ005.A0201.MT1.1	595302	495420	37583	35494	17704	17790	7.586	7.164	1.995	64.4195	10.614	99.99	99.98	99.96	99.95	99.94	17790	64.414	0.0183	0.0081	0.4333	0.2576	60	63	43.05

[truncated: 1 more sheets: S1.11_MT_Haplo]
