# Supplementary material for: A 23,000-year-old southern Iberian individual links human groups that lived in Western Europe before and after the Last Glacial Maximum
Source: Nat Ecol Evol. 2023 Mar 1;7(4):597–609. doi: 10.1038/s41559-023-01987-0 (PMC10089921; doi:10.1038/s41559-023-01987-0)
Supplement: Supplementary file 5 — Detailed genomic data analysis. [file 41559_2023_1987_MOESM5_ESM.xlsx]

## Sheet: S2.1
	A	B	test	out	f4	st.err	Z	BABA	ABBA	SNPs
	Iberia_ElMiron	Belgium_GoyetQ116_1_published	MLZ05003	Mbuti.DG	0.003707	0.001091	3.398	8163	7593	153989
	GoyetQ2	Belgium_GoyetQ116_1_published	MLZ05003	Mbuti.DG	0.010302	0.001205	8.546	4879	3980	87241
	Germany_HohleFels49_published	Belgium_GoyetQ116_1_published	MLZ05003	Mbuti.DG	0.005229	0.002201	2.376	679	604	14252
	France_Rigney1_published	Belgium_GoyetQ116_1_published	MLZ05003	Mbuti.DG	0.011427	0.003062	3.732	491	395	8461
	Germany_Burkhardtshohle_published	Belgium_GoyetQ116_1_published	MLZ05003	Mbuti.DG	0.012882	0.002919	4.413	584	451	10266
	Iberia_ElMiron	Belgium_GoyetQ116_1_published	MLZ005003.PMD	Mbuti.DG	0.004539	0.001307	3.472	3992	3643	76720
	GoyetQ2	Belgium_GoyetQ116_1_published	MLZ005003.PMD	Mbuti.DG	0.011115	0.001453	7.647	2375	1892	43462
	Germany_HohleFels49_published	Belgium_GoyetQ116_1_published	MLZ005003.PMD	Mbuti.DG	0.003168	0.002878	1.101	325	302	7190
	France_Rigney1_published	Belgium_GoyetQ116_1_published	MLZ005003.PMD	Mbuti.DG	0.00865	0.004404	1.964	237	201	4235
	Germany_Burkhardtshohle_published	Belgium_GoyetQ116_1_published	MLZ005003.PMD	Mbuti.DG	0.010728	0.003742	2.867	290	233	5287
	Iberia_ElMiron	Belgium_GoyetQ116_1_published	MLZ005003.TV	Mbuti.DG	0.004537	0.001583	2.866	2309	2114	43045
	GoyetQ2	Belgium_GoyetQ116_1_published	MLZ005003.TV	Mbuti.DG	0.008549	0.001788	4.781	1486	1253	27285
	Germany_HohleFels49_published	Belgium_GoyetQ116_1_published	MLZ005003.TV	Mbuti.DG	0.00597	0.003887	1.536	173	151	3763
	France_Rigney1_published	Belgium_GoyetQ116_1_published	MLZ005003.TV	Mbuti.DG	0.014556	0.005749	2.532	133	100	2266
	Germany_Burkhardtshohle_published	Belgium_GoyetQ116_1_published	MLZ005003.TV	Mbuti.DG	0.01448	0.0051	2.839	152	113	2683

## Sheet: S2.2
	A	B	test	out	f4	st.err	Z	BABA	ABBA	SNPs
	MLZ005003	Iberia_ElMiron	Belgium_GoyetQ116_1_published	Mbuti.DG	0.00768	0.000918	8.363	7593	6410	153989
	MLZ005003	GoyetQ2	Belgium_GoyetQ116_1_published	Mbuti.DG	0.003654	0.001021	3.579	3980	3661	87241
	MLZ005003	Germany_HohleFels49_published	Belgium_GoyetQ116_1_published	Mbuti.DG	0.006554	0.002034	3.222	604	511	14252
	MLZ005003	France_Rigney1_published	Belgium_GoyetQ116_1_published	Mbuti.DG	0.006648	0.0029	2.292	395	338	8461
	MLZ005003	Germany_Burkhardtshohle_published	Belgium_GoyetQ116_1_published	Mbuti.DG	0.001814	0.002523	0.719	451	433	10266
	MLZ005003.PMD	Iberia_ElMiron	Belgium_GoyetQ116_1_published	Mbuti.DG	0.00763	0.001114	6.849	3643	3058	76720
	MLZ005003.PMD	GoyetQ2	Belgium_GoyetQ116_1_published	Mbuti.DG	0.003658	0.001296	2.822	1892	1733	43462
	MLZ005003.PMD	Germany_HohleFels49_published	Belgium_GoyetQ116_1_published	Mbuti.DG	0.009694	0.002644	3.666	302	232	7190
	MLZ005003.PMD	France_Rigney1_published	Belgium_GoyetQ116_1_published	Mbuti.DG	0.008205	0.003944	2.081	201	166	4235
	MLZ005003.PMD	Germany_Burkhardtshohle_published	Belgium_GoyetQ116_1_published	Mbuti.DG	0.002199	0.003479	0.632	233	221	5287
	MLZ005003.TV	Iberia_ElMiron	Belgium_GoyetQ116_1_published	Mbuti.DG	0.007280	0.001363	5.340	2114	1800	43045
	MLZ005003.TV	GoyetQ2	Belgium_GoyetQ116_1_published	Mbuti.DG	0.003131	0.00159	1.969	1253	1167	27285
	MLZ005003.TV	Germany_HohleFels49_published	Belgium_GoyetQ116_1_published	Mbuti.DG	0.003165	0.003678	0.86	151	139	3763
	MLZ005003.TV	France_Rigney1_published	Belgium_GoyetQ116_1_published	Mbuti.DG	0.003729	0.005156	0.723	100	92	2266
	MLZ005003.TV	Germany_Burkhardtshohle_published	Belgium_GoyetQ116_1_published	Mbuti.DG	0.003755	0.004626	0.812	113	103	2683
	A	B	test	out	f4	st.err	Z	BABA	ABBA	SNPs
	Belgium_GoyetQ116_1_published	MLZ05003	Iberia_ElMiron	Mbuti.DG	-0.011387	0.000957	-11.898	6410	8163	153989
	Belgium_GoyetQ116_1_published	MLZ05003	GoyetQ2	Mbuti.DG	-0.013957	0.001172	-11.904	3661	4879	87241
	Belgium_GoyetQ116_1_published	MLZ05003	Germany_HohleFels49_published	Mbuti.DG	-0.011783	0.002049	-5.752	511	679	14252
	Belgium_GoyetQ116_1_published	MLZ05003	France_Rigney1_published	Mbuti.DG	-0.018075	0.003051	-5.925	338	491	8461
	Belgium_GoyetQ116_1_published	MLZ05003	Germany_Burkhardtshohle_published	Mbuti.DG	-0.014696	0.002766	-5.313	433	584	10266
	Belgium_GoyetQ116_1_published	MLZ05003.PMD	Iberia_ElMiron	Mbuti.DG	-0.012169	0.001166	-10.44	3058	3992	76720
	Belgium_GoyetQ116_1_published	MLZ05003.PMD	GoyetQ2	Mbuti.DG	-0.014773	0.001482	-9.969	1733	2375	43462
	Belgium_GoyetQ116_1_published	MLZ05003.PMD	Germany_HohleFels49_published	Mbuti.DG	-0.012862	0.002843	-4.524	232	325	7190
	Belgium_GoyetQ116_1_published	MLZ05003.PMD	France_Rigney1_published	Mbuti.DG	-0.016856	0.004142	-4.069	166	237	4235
	Belgium_GoyetQ116_1_published	MLZ05003.PMD	Germany_Burkhardtshohle_published	Mbuti.DG	-0.012926	0.003639	-3.553	221	290	5287
	Belgium_GoyetQ116_1_published	MLZ005003.TV	Iberia_ElMiron	Mbuti.DG	-0.011817	0.001409	-8.389	1800	2309	43045
	Belgium_GoyetQ116_1_published	MLZ005003.TV	GoyetQ2	Mbuti.DG	-0.011679	0.001696	-6.887	1167	1486	27285
	Belgium_GoyetQ116_1_published	MLZ005003.TV	Germany_HohleFels49_published	Mbuti.DG	-0.009135	0.003843	-2.377	139	173	3763
	Belgium_GoyetQ116_1_published	MLZ005003.TV	France_Rigney1_published	Mbuti.DG	-0.018285	0.005371	-3.404	92	133	2266
	Belgium_GoyetQ116_1_published	MLZ005003.TV	Germany_Burkhardtshohle_published	Mbuti.DG	-0.018235	0.004909	-3.715	103	152	2683

## Sheet: S2.3
	A	B	test	out	f4	st.err	Z	BABA	ABBA	SNPs
	MLZ005003	Belgium_GoyetQ116_1_published	Austria_Krems1_1	Mbuti.DG	0.001137	0.000897	1.268	7928	7738	167142
	MLZ005003.PMD	Belgium_GoyetQ116_1_published	Austria_Krems1_1	Mbuti.DG	0.000783	0.001104	0.709	3769	3704	82789
	MLZ005003.TV	Belgium_GoyetQ116_1_published	Austria_Krems1_1	Mbuti.DG	0.00161	0.001315	1.224	2173	2098	46357
	MLZ005003	Belgium_GoyetQ116_1_published	Austria_KremsWA3	Mbuti.DG	-0.000165	0.001264	-0.13	2511	2520	54571
	MLZ005003.PMD	Belgium_GoyetQ116_1_published	Austria_KremsWA3	Mbuti.DG	-0.000285	0.001629	-0.175	1211	1219	27313
	MLZ005003.TV	Belgium_GoyetQ116_1_published	Austria_KremsWA3	Mbuti.DG	0.001201	0.002072	0.58	697	679	15069
	MLZ005003	Belgium_GoyetQ116_1_published	Czech_Pavlov1	Mbuti.DG	-0.00253	0.002007	-1.261	683	723	15703
	MLZ005003.PMD	Belgium_GoyetQ116_1_published	Czech_Pavlov1	Mbuti.DG	-0.00255	0.002731	-0.934	344	364	8050
	MLZ005003.TV	Belgium_GoyetQ116_1_published	Czech_Pavlov1	Mbuti.DG	-0.00208	0.003847	-0.541	185	194	4243
	MLZ005003	Belgium_GoyetQ116_1_published	Czech_Vestonice13	Mbuti.DG	-0.001197	0.001573	-0.761	1418	1456	31510
	MLZ005003.PMD	Belgium_GoyetQ116_1_published	Czech_Vestonice13	Mbuti.DG	-0.004293	0.002089	-2.056	680	749	16054
	MLZ005003.TV	Belgium_GoyetQ116_1_published	Czech_Vestonice13	Mbuti.DG	-0.001474	0.002707	-0.545	379	391	8481
	MLZ005003	Belgium_GoyetQ116_1_published	Czech_Vestonice16	Mbuti.DG	0.001074	0.000897	1.198	7832	7653	167304
	MLZ005003.PMD	Belgium_GoyetQ116_1_published	Czech_Vestonice16	Mbuti.DG	0.000955	0.001082	0.882	3751	3672	82766
	MLZ005003.TV	Belgium_GoyetQ116_1_published	Czech_Vestonice16	Mbuti.DG	0.002604	0.001254	2.077	2228	2105	46909
	MLZ005003	Belgium_GoyetQ116_1_published	Czech_Vestonice43	Mbuti.DG	0.001398	0.001338	1.045	1802	1747	39590
	MLZ005003.PMD	Belgium_GoyetQ116_1_published	Czech_Vestonice43	Mbuti.DG	0.001362	0.001768	0.77	903	875	20370
	MLZ005003.TV	Belgium_GoyetQ116_1_published	Czech_Vestonice43	Mbuti.DG	0.001711	0.002311	0.74	505	485	11281
	MLZ005003	Belgium_GoyetQ116_1_published	Italy_Ostuni1	Mbuti.DG	0.001552	0.001018	1.525	4028	3891	87905
	MLZ005003.PMD	Belgium_GoyetQ116_1_published	Italy_Ostuni1	Mbuti.DG	0.001341	0.001295	1.036	1972	1913	44520
	MLZ005003.TV	Belgium_GoyetQ116_1_published	Italy_Ostuni1	Mbuti.DG	-0.000432	0.001691	-0.256	1086	1096	24007

## Sheet: S2.4
	A	B	test	out	f4	st.err	Z	BABA	ABBA	SNPs		A	B	test	out	f4	st.err	Z	BABA	ABBA	SNPs
	MLZ005003	Iberia_ElMiron	Czech_Vestonice16	Mbuti.DG	-0.000146	0.000858	-0.17	6830	6852	154392
	MLZ005003	GoyetQ2	Czech_Vestonice16	Mbuti.DG	0.000773	0.000956	0.809	3592	3526	84998		MLZ005003	Belgium_GoyetQ116_1_published	Czech_Vestonice16	Mbuti.DG	0.001074	0.000897	1.198	7832	7653	167304
	MLZ005003	Germany_HohleFels49_published	Czech_Vestonice16	Mbuti.DG	0.000594	0.001803	0.33	572	563	15366		MLZ005003	Belgium_GoyetQ116_1_published	Czech_Vestonice13	Mbuti.DG	-0.001197	0.001573	-0.761	1418	1456	31510
	MLZ005003	France_Rigney1_published	Czech_Vestonice16	Mbuti.DG	0.000812	0.002682	0.303	344	337	8247		MLZ005003	Belgium_GoyetQ116_1_published	Czech_Vestonice43	Mbuti.DG	0.001398	0.001338	1.045	1802	1747	39590
	MLZ005003	Germany_Burkhardtshohle_published	Czech_Vestonice16	Mbuti.DG	0.002257	0.002452	0.921	417	395	10012		MLZ005003	Belgium_GoyetQ116_1_published	Austria_KremsWA3	Mbuti.DG	-0.000165	0.001264	-0.13	2511	2520	54571
	MLZ005003	Iberia_ElMiron	Czech_Vestonice16	Mbuti.DG	-0.000146	0.000858	-0.17	6830	6852	154392		MLZ005003	Belgium_GoyetQ116_1_published	Italy_Ostuni1	Mbuti.DG	0.001552	0.001018	1.525	4028	3891	87905
	MLZ005003	GoyetQ2	Czech_Vestonice16	Mbuti.DG	0.000773	0.000956	0.809	3592	3526	84998		MLZ005003	Belgium_GoyetQ116_1_published	Czech_Pavlov1	Mbuti.DG	-0.00253	0.002007	-1.261	683	723	15703
	MLZ005003	Germany_HohleFels49_published	Czech_Vestonice16	Mbuti.DG	0.000594	0.001803	0.33	572	563	15366		MLZ005003	Belgium_GoyetQ116_1_published	Austria_Krems1_1	Mbuti.DG	0.001137	0.000897	1.268	7928	7738	167142
	MLZ005003	France_Rigney1_published	Czech_Vestonice16	Mbuti.DG	0.000812	0.002682	0.303	344	337	8247
	MLZ005003	Germany_Burkhardtshohle_published	Czech_Vestonice16	Mbuti.DG	0.002257	0.002452	0.921	417	395	10012		MLZ005003	Italy_Villabruna	Czech_Vestonice16	Mbuti.DG	-0.000618	0.000943	-0.655	9468	9580	181200
	MLZ005003	Iberia_ElMiron	Czech_Vestonice13	Mbuti.DG	-0.000323	0.001587	-0.204	1309	1319	30023		MLZ005003	Italy_Villabruna	Czech_Vestonice13	Mbuti.DG	-0.001541	0.001554	-0.992	1701	1753	33524
	MLZ005003	GoyetQ2	Czech_Vestonice13	Mbuti.DG	-0.003508	0.002016	-1.74	662	720	16426		MLZ005003	Italy_Villabruna	Czech_Vestonice43	Mbuti.DG	-0.002577	0.001429	-1.803	2094	2201	41509
	MLZ005003	Germany_HohleFels49_published	Czech_Vestonice13	Mbuti.DG	-0.005152	0.003576	-1.441	124	142	3552		MLZ005003	Italy_Villabruna	Austria_KremsWA3	Mbuti.DG	-0.002615	0.001331	-1.964	3023	3174	57934
	MLZ005003	France_Rigney1_published	Czech_Vestonice13	Mbuti.DG	-0.011538	0.005952	-1.939	66	85	1677		MLZ005003	Italy_Villabruna	Italy_Ostuni1	Mbuti.DG	-0.001266	0.001129	-1.121	4794	4913	93926
	MLZ005003	Germany_Burkhardtshohle_published	Czech_Vestonice13	Mbuti.DG	0.003438	0.004978	0.691	86	78	2087		MLZ005003	Italy_Villabruna	Czech_Pavlov1	Mbuti.DG	-0.004114	0.002095	-1.963	824	893	16672
	MLZ005003	Iberia_ElMiron	Czech_Vestonice13	Mbuti.DG	-0.000323	0.001587	-0.204	1309	1319	30023		MLZ005003	Italy_Villabruna	Austria_Krems1_1	Mbuti.DG	-0.001189	0.00093	-1.278	9409	9621	178191
	MLZ005003	GoyetQ2	Czech_Vestonice13	Mbuti.DG	-0.003508	0.002016	-1.74	662	720	16426
	MLZ005003	Germany_HohleFels49_published	Czech_Vestonice13	Mbuti.DG	-0.005152	0.003576	-1.441	124	142	3552		A	B	test	out	f4	st.err	Z	BABA	ABBA	SNPs
	MLZ005003	France_Rigney1_published	Czech_Vestonice13	Mbuti.DG	-0.011538	0.005952	-1.939	66	85	1677
	MLZ005003	Germany_Burkhardtshohle_published	Czech_Vestonice13	Mbuti.DG	0.003438	0.004978	0.691	86	78	2087		MLZ005003.PMD	Belgium_GoyetQ116_1_published	Czech_Vestonice16	Mbuti.DG	0.000955	0.001082	0.882	3751	3672	82766
	MLZ005003	Iberia_ElMiron	Czech_Vestonice43	Mbuti.DG	-0.002851	0.001306	-2.184	1599	1707	38154		MLZ005003.PMD	Belgium_GoyetQ116_1_published	Czech_Vestonice13	Mbuti.DG	-0.004293	0.002089	-2.056	680	749	16054
	MLZ005003	GoyetQ2	Czech_Vestonice43	Mbuti.DG	-0.000855	0.001693	-0.505	841	859	20635		MLZ005003.PMD	Belgium_GoyetQ116_1_published	Czech_Vestonice43	Mbuti.DG	0.001362	0.001768	0.77	903	875	20370
	MLZ005003	Germany_HohleFels49_published	Czech_Vestonice43	Mbuti.DG	0.001936	0.003182	0.609	176	167	4622		MLZ005003.PMD	Belgium_GoyetQ116_1_published	Austria_KremsWA3	Mbuti.DG	-0.000285	0.001629	-0.175	1211	1219	27313
	MLZ005003	France_Rigney1_published	Czech_Vestonice43	Mbuti.DG	0.001641	0.004853	0.338	86	82	2148		MLZ005003.PMD	Belgium_GoyetQ116_1_published	Italy_Ostuni1	Mbuti.DG	0.001341	0.001295	1.036	1972	1913	44520
	MLZ005003	Germany_Burkhardtshohle_published	Czech_Vestonice43	Mbuti.DG	-0.004867	0.004575	-1.064	103	116	2666		MLZ005003.PMD	Belgium_GoyetQ116_1_published	Czech_Pavlov1	Mbuti.DG	-0.00255	0.002731	-0.934	344	364	8050
	MLZ005003	Iberia_ElMiron	Czech_Vestonice43	Mbuti.DG	-0.002851	0.001306	-2.184	1599	1707	38154		MLZ005003.PMD	Belgium_GoyetQ116_1_published	Austria_Krems1_1	Mbuti.DG	0.000783	0.001104	0.709	3769	3704	82789
	MLZ005003	GoyetQ2	Czech_Vestonice43	Mbuti.DG	-0.000855	0.001693	-0.505	841	859	20635
	MLZ005003	Germany_HohleFels49_published	Czech_Vestonice43	Mbuti.DG	0.001936	0.003182	0.609	176	167	4622		MLZ005003.PMD	Italy_Villabruna	Czech_Vestonice16	Mbuti.DG	-0.000409	0.001131	-0.362	4554	4590	88966
	MLZ005003	France_Rigney1_published	Czech_Vestonice43	Mbuti.DG	0.001641	0.004853	0.338	86	82	2148		MLZ005003.PMD	Italy_Villabruna	Czech_Vestonice13	Mbuti.DG	7.1e-05	0.0021	0.034	852	850	16985
	MLZ005003	Germany_Burkhardtshohle_published	Czech_Vestonice43	Mbuti.DG	-0.004867	0.004575	-1.064	103	116	2666		MLZ005003.PMD	Italy_Villabruna	Czech_Vestonice43	Mbuti.DG	-0.000876	0.001846	-0.474	1056	1075	21261
	MLZ005003	Iberia_ElMiron	Austria_KremsWA3	Mbuti.DG	-0.000318	0.001279	-0.249	2188	2203	49427		MLZ005003.PMD	Italy_Villabruna	Austria_KremsWA3	Mbuti.DG	-0.001696	0.001694	-1.002	1476	1525	28831
	MLZ005003	GoyetQ2	Austria_KremsWA3	Mbuti.DG	-0.001897	0.001563	-1.214	1177	1231	28371		MLZ005003.PMD	Italy_Villabruna	Italy_Ostuni1	Mbuti.DG	-0.001918	0.001441	-1.33	2335	2425	47278
	MLZ005003	Germany_HohleFels49_published	Austria_KremsWA3	Mbuti.DG	0.004792	0.003379	1.418	187	165	4669		MLZ005003.PMD	Italy_Villabruna	Czech_Pavlov1	Mbuti.DG	-0.006104	0.002906	-2.1	399	451	8515
	MLZ005003	France_Rigney1_published	Austria_KremsWA3	Mbuti.DG	-4.6e-05	0.004467	-0.01	112	112	2743		MLZ005003.PMD	Italy_Villabruna	Austria_Krems1_1	Mbuti.DG	-0.000754	0.00115	-0.656	4510	4576	87780
	MLZ005003	Germany_Burkhardtshohle_published	Austria_KremsWA3	Mbuti.DG	0.00353	0.00439	0.804	150	139	3378
	MLZ005003	Iberia_ElMiron	Austria_KremsWA3	Mbuti.DG	-0.000318	0.001279	-0.249	2188	2203	49427
	MLZ005003	GoyetQ2	Austria_KremsWA3	Mbuti.DG	-0.001897	0.001563	-1.214	1177	1231	28371		A	B	test	out	f4	st.err	Z	BABA	ABBA	SNPs
	MLZ005003	Germany_HohleFels49_published	Austria_KremsWA3	Mbuti.DG	0.004792	0.003379	1.418	187	165	4669
	MLZ005003	France_Rigney1_published	Austria_KremsWA3	Mbuti.DG	-4.6e-05	0.004467	-0.01	112	112	2743		MLZ005003.TV	Belgium_GoyetQ116_1_published	Czech_Vestonice16	Mbuti.DG	0.002604	0.001254	2.077	2228	2105	46909
	MLZ005003	Germany_Burkhardtshohle_published	Austria_KremsWA3	Mbuti.DG	0.00353	0.00439	0.804	150	139	3378		MLZ005003.TV	Belgium_GoyetQ116_1_published	Czech_Vestonice13	Mbuti.DG	-0.001474	0.002707	-0.545	379	391	8481
	MLZ005003	Iberia_ElMiron	Italy_Ostuni1	Mbuti.DG	-8.5e-05	0.000976	-0.088	3707	3714	84437		MLZ005003.TV	Belgium_GoyetQ116_1_published	Czech_Vestonice43	Mbuti.DG	0.001711	0.002311	0.74	505	485	11281
	MLZ005003	GoyetQ2	Italy_Ostuni1	Mbuti.DG	0.002521	0.001224	2.059	1949	1834	45512		MLZ005003.TV	Belgium_GoyetQ116_1_published	Austria_KremsWA3	Mbuti.DG	0.001201	0.002072	0.58	697	679	15069
	MLZ005003	Germany_HohleFels49_published	Italy_Ostuni1	Mbuti.DG	0.004488	0.002226	2.016	402	357	9979		MLZ005003.TV	Belgium_GoyetQ116_1_published	Italy_Ostuni1	Mbuti.DG	-0.000432	0.001691	-0.256	1086	1096	24007
	MLZ005003	France_Rigney1_published	Italy_Ostuni1	Mbuti.DG	0.005375	0.003473	1.548	195	171	4484		MLZ005003.TV	Belgium_GoyetQ116_1_published	Czech_Pavlov1	Mbuti.DG	-0.00208	0.003847	-0.541	185	194	4243
	MLZ005003	Germany_Burkhardtshohle_published	Italy_Ostuni1	Mbuti.DG	-0.000184	0.003021	-0.061	219	220	5709		MLZ005003.TV	Belgium_GoyetQ116_1_published	Austria_Krems1_1	Mbuti.DG	0.00161	0.001315	1.224	2173	2098	46357
	MLZ005003	Iberia_ElMiron	Italy_Ostuni1	Mbuti.DG	-8.5e-05	0.000976	-0.088	3707	3714	84437
	MLZ005003	GoyetQ2	Italy_Ostuni1	Mbuti.DG	0.002521	0.001224	2.059	1949	1834	45512		MLZ005003.TV	Italy_Villabruna	Czech_Vestonice16	Mbuti.DG	-0.000751	0.001338	-0.562	2678	2717	51300
	MLZ005003	Germany_HohleFels49_published	Italy_Ostuni1	Mbuti.DG	0.004488	0.002226	2.016	402	357	9979		MLZ005003.TV	Italy_Villabruna	Czech_Vestonice13	Mbuti.DG	-0.002811	0.002851	-0.986	461	486	9085
	MLZ005003	France_Rigney1_published	Italy_Ostuni1	Mbuti.DG	0.005375	0.003473	1.548	195	171	4484		MLZ005003.TV	Italy_Villabruna	Czech_Vestonice43	Mbuti.DG	-0.003638	0.002553	-1.425	594	637	11889
	MLZ005003	Germany_Burkhardtshohle_published	Italy_Ostuni1	Mbuti.DG	-0.000184	0.003021	-0.061	219	220	5709		MLZ005003.TV	Italy_Villabruna	Austria_KremsWA3	Mbuti.DG	-0.003649	0.002254	-1.619	828	887	16157
	MLZ005003	Iberia_ElMiron	Czech_Pavlov1	Mbuti.DG	-0.002272	0.001897	-1.197	623	658	15384		MLZ005003.TV	Italy_Villabruna	Italy_Ostuni1	Mbuti.DG	-0.003326	0.001838	-1.81	1295	1381	25889
	MLZ005003	GoyetQ2	Czech_Pavlov1	Mbuti.DG	-0.000548	0.002735	-0.2	340	344	8036		MLZ005003.TV	Italy_Villabruna	Czech_Pavlov1	Mbuti.DG	-0.008171	0.003923	-2.083	215	252	4524
	MLZ005003	Germany_HohleFels49_published	Czech_Pavlov1	Mbuti.DG	0.007685	0.004706	1.633	91	75	2160		MLZ005003.TV	Italy_Villabruna	Austria_Krems1_1	Mbuti.DG	-0.002304	0.001333	-1.729	2555	2670	49822
	MLZ005003	France_Rigney1_published	Czech_Pavlov1	Mbuti.DG	0.005974	0.008282	0.721	33	28	770
	MLZ005003	Germany_Burkhardtshohle_published	Czech_Pavlov1	Mbuti.DG	0.003085	0.00737	0.419	43	40	1005
	MLZ005003	Iberia_ElMiron	Czech_Pavlov1	Mbuti.DG	-0.002272	0.001897	-1.197	623	658	15384
	MLZ005003	GoyetQ2	Czech_Pavlov1	Mbuti.DG	-0.000548	0.002735	-0.2	340	344	8036
	MLZ005003	Germany_HohleFels49_published	Czech_Pavlov1	Mbuti.DG	0.007685	0.004706	1.633	91	75	2160
	MLZ005003	France_Rigney1_published	Czech_Pavlov1	Mbuti.DG	0.005974	0.008282	0.721	33	28	770
	MLZ005003	Germany_Burkhardtshohle_published	Czech_Pavlov1	Mbuti.DG	0.003085	0.00737	0.419	43	40	1005
	MLZ005003	Iberia_ElMiron	Austria_Krems1_1	Mbuti.DG	0.000354	0.00083	0.426	6722	6669	149929
	MLZ005003	GoyetQ2	Austria_Krems1_1	Mbuti.DG	-0.000353	0.000996	-0.354	3584	3614	84776
	MLZ005003	Germany_HohleFels49_published	Austria_Krems1_1	Mbuti.DG	-0.000409	0.001903	-0.215	519	524	13858
	MLZ005003	France_Rigney1_published	Austria_Krems1_1	Mbuti.DG	0.000908	0.002701	0.336	350	343	8292
	MLZ005003	Germany_Burkhardtshohle_published	Austria_Krems1_1	Mbuti.DG	-0.000789	0.002383	-0.331	400	408	10076
	MLZ005003	Iberia_ElMiron	Austria_Krems1_1	Mbuti.DG	0.000354	0.00083	0.426	6722	6669	149929
	MLZ005003	GoyetQ2	Austria_Krems1_1	Mbuti.DG	-0.000353	0.000996	-0.354	3584	3614	84776
	MLZ005003	Germany_HohleFels49_published	Austria_Krems1_1	Mbuti.DG	-0.000409	0.001903	-0.215	519	524	13858
	MLZ005003	France_Rigney1_published	Austria_Krems1_1	Mbuti.DG	0.000908	0.002701	0.336	350	343	8292
	MLZ005003	Germany_Burkhardtshohle_published	Austria_Krems1_1	Mbuti.DG	-0.000789	0.002383	-0.331	400	408	10076
	MLZ005003.PMD	Iberia_ElMiron	Czech_Vestonice16	Mbuti.DG	0.000543	0.001023	0.531	3284	3242	76753
	MLZ005003.PMD	GoyetQ2	Czech_Vestonice16	Mbuti.DG	0.00111	0.00124	0.895	1722	1675	42345
	MLZ005003.PMD	Germany_HohleFels49_published	Czech_Vestonice16	Mbuti.DG	0.001752	0.002395	0.731	276	263	7693
	MLZ005003.PMD	France_Rigney1_published	Czech_Vestonice16	Mbuti.DG	0.002167	0.003706	0.585	173	164	4131
	MLZ005003.PMD	Germany_Burkhardtshohle_published	Czech_Vestonice16	Mbuti.DG	0.003335	0.003524	0.946	219	202	5173
	MLZ005003.PMD	Iberia_ElMiron	Czech_Vestonice16	Mbuti.DG	0.000543	0.001023	0.531	3284	3242	76753
	MLZ005003.PMD	GoyetQ2	Czech_Vestonice16	Mbuti.DG	0.00111	0.00124	0.895	1722	1675	42345
	MLZ005003.PMD	Germany_HohleFels49_published	Czech_Vestonice16	Mbuti.DG	0.001752	0.002395	0.731	276	263	7693
	MLZ005003.PMD	France_Rigney1_published	Czech_Vestonice16	Mbuti.DG	0.002167	0.003706	0.585	173	164	4131
	MLZ005003.PMD	Germany_Burkhardtshohle_published	Czech_Vestonice16	Mbuti.DG	0.003335	0.003524	0.946	219	202	5173
	MLZ005003.PMD	Iberia_ElMiron	Czech_Vestonice13	Mbuti.DG	-0.002738	0.002055	-1.332	632	675	15350
	MLZ005003.PMD	GoyetQ2	Czech_Vestonice13	Mbuti.DG	-0.004273	0.002669	-1.601	323	359	8430
	MLZ005003.PMD	Germany_HohleFels49_published	Czech_Vestonice13	Mbuti.DG	-0.005873	0.004782	-1.228	59	70	1839
	MLZ005003.PMD	France_Rigney1_published	Czech_Vestonice13	Mbuti.DG	-0.006453	0.007969	-0.81	35	41	860
	MLZ005003.PMD	Germany_Burkhardtshohle_published	Czech_Vestonice13	Mbuti.DG	0.009996	0.007201	1.388	52	40	1143
	MLZ005003.PMD	Iberia_ElMiron	Czech_Vestonice13	Mbuti.DG	-0.002738	0.002055	-1.332	632	675	15350
	MLZ005003.PMD	GoyetQ2	Czech_Vestonice13	Mbuti.DG	-0.004273	0.002669	-1.601	323	359	8430
	MLZ005003.PMD	Germany_HohleFels49_published	Czech_Vestonice13	Mbuti.DG	-0.005873	0.004782	-1.228	59	70	1839
	MLZ005003.PMD	France_Rigney1_published	Czech_Vestonice13	Mbuti.DG	-0.006453	0.007969	-0.81	35	41	860
	MLZ005003.PMD	Germany_Burkhardtshohle_published	Czech_Vestonice13	Mbuti.DG	0.009996	0.007201	1.388	52	40	1143
	MLZ005003.PMD	Iberia_ElMiron	Czech_Vestonice43	Mbuti.DG	-0.002645	0.001756	-1.507	796	848	19731
	MLZ005003.PMD	GoyetQ2	Czech_Vestonice43	Mbuti.DG	-0.000224	0.00227	-0.098	433	436	10737
	MLZ005003.PMD	Germany_HohleFels49_published	Czech_Vestonice43	Mbuti.DG	2.1e-05	0.00418	0.005	87	87	2420
	MLZ005003.PMD	France_Rigney1_published	Czech_Vestonice43	Mbuti.DG	-0.002837	0.006755	-0.42	44	47	1119
	MLZ005003.PMD	Germany_Burkhardtshohle_published	Czech_Vestonice43	Mbuti.DG	-0.001214	0.006415	-0.189	60	61	1442
	MLZ005003.PMD	Iberia_ElMiron	Czech_Vestonice43	Mbuti.DG	-0.002645	0.001756	-1.507	796	848	19731
	MLZ005003.PMD	GoyetQ2	Czech_Vestonice43	Mbuti.DG	-0.000224	0.00227	-0.098	433	436	10737
	MLZ005003.PMD	Germany_HohleFels49_published	Czech_Vestonice43	Mbuti.DG	2.1e-05	0.00418	0.005	87	87	2420
	MLZ005003.PMD	France_Rigney1_published	Czech_Vestonice43	Mbuti.DG	-0.002837	0.006755	-0.42	44	47	1119
	MLZ005003.PMD	Germany_Burkhardtshohle_published	Czech_Vestonice43	Mbuti.DG	-0.001214	0.006415	-0.189	60	61	1442
	MLZ005003.PMD	Iberia_ElMiron	Austria_KremsWA3	Mbuti.DG	-0.000919	0.001599	-0.575	1043	1066	24929
	MLZ005003.PMD	GoyetQ2	Austria_KremsWA3	Mbuti.DG	7.8e-05	0.002134	0.036	589	588	14293
	MLZ005003.PMD	Germany_HohleFels49_published	Austria_KremsWA3	Mbuti.DG	0.009934	0.004492	2.211	96	72	2333
	MLZ005003.PMD	France_Rigney1_published	Austria_KremsWA3	Mbuti.DG	-0.000872	0.00613	-0.142	56	57	1405
	MLZ005003.PMD	Germany_Burkhardtshohle_published	Austria_KremsWA3	Mbuti.DG	0.001952	0.00609	0.321	82	78	1780
	MLZ005003.PMD	Iberia_ElMiron	Austria_KremsWA3	Mbuti.DG	-0.000919	0.001599	-0.575	1043	1066	24929
	MLZ005003.PMD	GoyetQ2	Austria_KremsWA3	Mbuti.DG	7.8e-05	0.002134	0.036	589	588	14293
	MLZ005003.PMD	Germany_HohleFels49_published	Austria_KremsWA3	Mbuti.DG	0.009934	0.004492	2.211	96	72	2333
	MLZ005003.PMD	France_Rigney1_published	Austria_KremsWA3	Mbuti.DG	-0.000872	0.00613	-0.142	56	57	1405
	MLZ005003.PMD	Germany_Burkhardtshohle_published	Austria_KremsWA3	Mbuti.DG	0.001952	0.00609	0.321	82	78	1780
	MLZ005003.PMD	Iberia_ElMiron	Italy_Ostuni1	Mbuti.DG	-0.000642	0.001316	-0.488	1800	1828	42953
	MLZ005003.PMD	GoyetQ2	Italy_Ostuni1	Mbuti.DG	0.00197	0.001646	1.197	955	909	23180
	MLZ005003.PMD	Germany_HohleFels49_published	Italy_Ostuni1	Mbuti.DG	0.005998	0.002947	2.036	199	168	5118
	MLZ005003.PMD	France_Rigney1_published	Italy_Ostuni1	Mbuti.DG	0.00382	0.004659	0.82	93	84	2310
	MLZ005003.PMD	Germany_Burkhardtshohle_published	Italy_Ostuni1	Mbuti.DG	0.002698	0.003994	0.676	117	109	2993
	MLZ005003.PMD	Iberia_ElMiron	Italy_Ostuni1	Mbuti.DG	-0.000642	0.001316	-0.488	1800	1828	42953
	MLZ005003.PMD	GoyetQ2	Italy_Ostuni1	Mbuti.DG	0.00197	0.001646	1.197	955	909	23180
	MLZ005003.PMD	Germany_HohleFels49_published	Italy_Ostuni1	Mbuti.DG	0.005998	0.002947	2.036	199	168	5118
	MLZ005003.PMD	France_Rigney1_published	Italy_Ostuni1	Mbuti.DG	0.00382	0.004659	0.82	93	84	2310
	MLZ005003.PMD	Germany_Burkhardtshohle_published	Italy_Ostuni1	Mbuti.DG	0.002698	0.003994	0.676	117	109	2993
	MLZ005003.PMD	Iberia_ElMiron	Czech_Pavlov1	Mbuti.DG	-0.001256	0.002749	-0.457	323	333	7899
	MLZ005003.PMD	GoyetQ2	Czech_Pavlov1	Mbuti.DG	-0.001663	0.003842	-0.433	170	176	4150
	MLZ005003.PMD	Germany_HohleFels49_published	Czech_Pavlov1	Mbuti.DG	0.008523	0.006803	1.253	47	38	1100
	MLZ005003.PMD	France_Rigney1_published	Czech_Pavlov1	Mbuti.DG	0.018182	0.012173	1.494	20	13	396
	MLZ005003.PMD	Germany_Burkhardtshohle_published	Czech_Pavlov1	Mbuti.DG	-0.003839	0.009877	-0.389	22	24	547
	MLZ005003.PMD	Iberia_ElMiron	Czech_Pavlov1	Mbuti.DG	-0.001256	0.002749	-0.457	323	333	7899
	MLZ005003.PMD	GoyetQ2	Czech_Pavlov1	Mbuti.DG	-0.001663	0.003842	-0.433	170	176	4150
	MLZ005003.PMD	Germany_HohleFels49_published	Czech_Pavlov1	Mbuti.DG	0.008523	0.006803	1.253	47	38	1100
	MLZ005003.PMD	France_Rigney1_published	Czech_Pavlov1	Mbuti.DG	0.018182	0.012173	1.494	20	13	396
	MLZ005003.PMD	Germany_Burkhardtshohle_published	Czech_Pavlov1	Mbuti.DG	-0.003839	0.009877	-0.389	22	24	547
	MLZ005003.PMD	Iberia_ElMiron	Austria_Krems1_1	Mbuti.DG	8.6e-05	0.001052	0.082	3201	3195	74922
	MLZ005003.PMD	GoyetQ2	Austria_Krems1_1	Mbuti.DG	-0.000391	0.001229	-0.318	1721	1737	42302
	MLZ005003.PMD	Germany_HohleFels49_published	Austria_Krems1_1	Mbuti.DG	0.000271	0.002581	0.105	247	245	7006
	MLZ005003.PMD	France_Rigney1_published	Austria_Krems1_1	Mbuti.DG	0.004774	0.003722	1.283	182	162	4158
	MLZ005003.PMD	Germany_Burkhardtshohle_published	Austria_Krems1_1	Mbuti.DG	0.000307	0.003177	0.097	203	201	5210
	MLZ005003.PMD	Iberia_ElMiron	Austria_Krems1_1	Mbuti.DG	8.6e-05	0.001052	0.082	3201	3195	74922
	MLZ005003.PMD	GoyetQ2	Austria_Krems1_1	Mbuti.DG	-0.000391	0.001229	-0.318	1721	1737	42302
	MLZ005003.PMD	Germany_HohleFels49_published	Austria_Krems1_1	Mbuti.DG	0.000271	0.002581	0.105	247	245	7006
	MLZ005003.PMD	France_Rigney1_published	Austria_Krems1_1	Mbuti.DG	0.004774	0.003722	1.283	182	162	4158
	MLZ005003.PMD	Germany_Burkhardtshohle_published	Austria_Krems1_1	Mbuti.DG	0.000307	0.003177	0.097	203	201	5210
	MLZ005003.TV	Iberia_ElMiron	Czech_Vestonice16	Mbuti.DG	-0.000529	0.001266	-0.418	1882	1905	43397
	MLZ005003.TV	GoyetQ2	Czech_Vestonice16	Mbuti.DG	0.00034	0.001506	0.226	1149	1140	26878
	MLZ005003.TV	Germany_HohleFels49_published	Czech_Vestonice16	Mbuti.DG	-0.001148	0.003215	-0.357	142	147	4108
	MLZ005003.TV	France_Rigney1_published	Czech_Vestonice16	Mbuti.DG	0.005938	0.00494	1.202	97	84	2227
	MLZ005003.TV	Germany_Burkhardtshohle_published	Czech_Vestonice16	Mbuti.DG	0.002402	0.004396	0.546	102	96	2623
	MLZ005003.TV	Iberia_ElMiron	Czech_Vestonice16	Mbuti.DG	-0.000529	0.001266	-0.418	1882	1905	43397
	MLZ005003.TV	GoyetQ2	Czech_Vestonice16	Mbuti.DG	0.00034	0.001506	0.226	1149	1140	26878
	MLZ005003.TV	Germany_HohleFels49_published	Czech_Vestonice16	Mbuti.DG	-0.001148	0.003215	-0.357	142	147	4108
	MLZ005003.TV	France_Rigney1_published	Czech_Vestonice16	Mbuti.DG	0.005938	0.00494	1.202	97	84	2227
	MLZ005003.TV	Germany_Burkhardtshohle_published	Czech_Vestonice16	Mbuti.DG	0.002402	0.004396	0.546	102	96	2623
	MLZ005003.TV	Iberia_ElMiron	Czech_Vestonice13	Mbuti.DG	-0.000403	0.002613	-0.154	334	337	8094
	MLZ005003.TV	GoyetQ2	Czech_Vestonice13	Mbuti.DG	-0.003956	0.003531	-1.12	207	227	4999
	MLZ005003.TV	Germany_HohleFels49_published	Czech_Vestonice13	Mbuti.DG	-0.008512	0.008278	-1.028	34	41	887
	MLZ005003.TV	France_Rigney1_published	Czech_Vestonice13	Mbuti.DG	0.003795	0.011234	0.338	21	19	448
	MLZ005003.TV	Germany_Burkhardtshohle_published	Czech_Vestonice13	Mbuti.DG	-9.6e-05	0.009405	-0.01	20	20	520
	MLZ005003.TV	Iberia_ElMiron	Czech_Vestonice13	Mbuti.DG	-0.000403	0.002613	-0.154	334	337	8094
	MLZ005003.TV	GoyetQ2	Czech_Vestonice13	Mbuti.DG	-0.003956	0.003531	-1.12	207	227	4999
	MLZ005003.TV	Germany_HohleFels49_published	Czech_Vestonice13	Mbuti.DG	-0.008512	0.008278	-1.028	34	41	887
	MLZ005003.TV	France_Rigney1_published	Czech_Vestonice13	Mbuti.DG	0.003795	0.011234	0.338	21	19	448
	MLZ005003.TV	Germany_Burkhardtshohle_published	Czech_Vestonice13	Mbuti.DG	-9.6e-05	0.009405	-0.01	20	20	520
	MLZ005003.TV	Iberia_ElMiron	Czech_Vestonice43	Mbuti.DG	-0.000864	0.00234	-0.369	466	476	10891
	MLZ005003.TV	GoyetQ2	Czech_Vestonice43	Mbuti.DG	-0.002491	0.002924	-0.852	262	278	6528
	MLZ005003.TV	Germany_HohleFels49_published	Czech_Vestonice43	Mbuti.DG	0.00398	0.005493	0.725	47	42	1225
	MLZ005003.TV	France_Rigney1_published	Czech_Vestonice43	Mbuti.DG	-0.001601	0.009772	-0.164	25	26	609
	MLZ005003.TV	Germany_Burkhardtshohle_published	Czech_Vestonice43	Mbuti.DG	0.005837	0.008785	0.664	31	26	711
	MLZ005003.TV	Iberia_ElMiron	Czech_Vestonice43	Mbuti.DG	-0.000864	0.00234	-0.369	466	476	10891
	MLZ005003.TV	GoyetQ2	Czech_Vestonice43	Mbuti.DG	-0.002491	0.002924	-0.852	262	278	6528
	MLZ005003.TV	Germany_HohleFels49_published	Czech_Vestonice43	Mbuti.DG	0.00398	0.005493	0.725	47	42	1225
	MLZ005003.TV	France_Rigney1_published	Czech_Vestonice43	Mbuti.DG	-0.001601	0.009772	-0.164	25	26	609
	MLZ005003.TV	Germany_Burkhardtshohle_published	Czech_Vestonice43	Mbuti.DG	0.005837	0.008785	0.664	31	26	711
	MLZ005003.TV	Iberia_ElMiron	Austria_KremsWA3	Mbuti.DG	-0.001782	0.002168	-0.822	591	616	13657
	MLZ005003.TV	GoyetQ2	Austria_KremsWA3	Mbuti.DG	-0.001775	0.002612	-0.68	364	379	8783
	MLZ005003.TV	Germany_HohleFels49_published	Austria_KremsWA3	Mbuti.DG	-0.004538	0.005971	-0.76	41	47	1256
	MLZ005003.TV	France_Rigney1_published	Austria_KremsWA3	Mbuti.DG	0.003571	0.008871	0.403	31	28	728
	MLZ005003.TV	Germany_Burkhardtshohle_published	Austria_KremsWA3	Mbuti.DG	0.001573	0.008125	0.194	39	37	890
	MLZ005003.TV	Iberia_ElMiron	Austria_KremsWA3	Mbuti.DG	-0.001782	0.002168	-0.822	591	616	13657
	MLZ005003.TV	GoyetQ2	Austria_KremsWA3	Mbuti.DG	-0.001775	0.002612	-0.68	364	379	8783
	MLZ005003.TV	Germany_HohleFels49_published	Austria_KremsWA3	Mbuti.DG	-0.004538	0.005971	-0.76	41	47	1256
	MLZ005003.TV	France_Rigney1_published	Austria_KremsWA3	Mbuti.DG	0.003571	0.008871	0.403	31	28	728
	MLZ005003.TV	Germany_Burkhardtshohle_published	Austria_KremsWA3	Mbuti.DG	0.001573	0.008125	0.194	39	37	890
	MLZ005003.TV	Iberia_ElMiron	Italy_Ostuni1	Mbuti.DG	-0.001868	0.0017	-1.099	1010	1053	23228
	MLZ005003.TV	GoyetQ2	Italy_Ostuni1	Mbuti.DG	0.002443	0.002106	1.16	602	568	13957
	MLZ005003.TV	Germany_HohleFels49_published	Italy_Ostuni1	Mbuti.DG	-0.001039	0.004153	-0.25	94	96	2662
	MLZ005003.TV	France_Rigney1_published	Italy_Ostuni1	Mbuti.DG	0.017536	0.00663	2.645	61	40	1189
	MLZ005003.TV	Germany_Burkhardtshohle_published	Italy_Ostuni1	Mbuti.DG	-0.004141	0.005819	-0.712	51	58	1455
	MLZ005003.TV	Iberia_ElMiron	Italy_Ostuni1	Mbuti.DG	-0.001868	0.0017	-1.099	1010	1053	23228
	MLZ005003.TV	GoyetQ2	Italy_Ostuni1	Mbuti.DG	0.002443	0.002106	1.16	602	568	13957
	MLZ005003.TV	Germany_HohleFels49_published	Italy_Ostuni1	Mbuti.DG	-0.001039	0.004153	-0.25	94	96	2662
	MLZ005003.TV	France_Rigney1_published	Italy_Ostuni1	Mbuti.DG	0.017536	0.00663	2.645	61	40	1189
	MLZ005003.TV	Germany_Burkhardtshohle_published	Italy_Ostuni1	Mbuti.DG	-0.004141	0.005819	-0.712	51	58	1455
	MLZ005003.TV	Iberia_ElMiron	Czech_Pavlov1	Mbuti.DG	-0.004701	0.003804	-1.236	160	179	4169
	MLZ005003.TV	GoyetQ2	Czech_Pavlov1	Mbuti.DG	0.004942	0.004857	1.018	106	94	2408
	MLZ005003.TV	Germany_HohleFels49_published	Czech_Pavlov1	Mbuti.DG	-0.004701	0.009449	-0.498	20	23	569
	MLZ005003.TV	France_Rigney1_published	Czech_Pavlov1	Mbuti.DG	0.025	0.018128	1.379	12	6	212
	MLZ005003.TV	Germany_Burkhardtshohle_published	Czech_Pavlov1	Mbuti.DG	-0.017227	0.015007	-1.148	8	12	238
	MLZ005003.TV	Iberia_ElMiron	Czech_Pavlov1	Mbuti.DG	-0.004701	0.003804	-1.236	160	179	4169
	MLZ005003.TV	GoyetQ2	Czech_Pavlov1	Mbuti.DG	0.004942	0.004857	1.018	106	94	2408
	MLZ005003.TV	Germany_HohleFels49_published	Czech_Pavlov1	Mbuti.DG	-0.004701	0.009449	-0.498	20	23	569
	MLZ005003.TV	France_Rigney1_published	Czech_Pavlov1	Mbuti.DG	0.025	0.018128	1.379	12	6	212
	MLZ005003.TV	Germany_Burkhardtshohle_published	Czech_Pavlov1	Mbuti.DG	-0.017227	0.015007	-1.148	8	12	238
	MLZ005003.TV	Iberia_ElMiron	Austria_Krems1_1	Mbuti.DG	0.001235	0.001339	0.922	1858	1806	41634
	MLZ005003.TV	GoyetQ2	Austria_Krems1_1	Mbuti.DG	0.000199	0.001628	0.122	1139	1134	26468
	MLZ005003.TV	Germany_HohleFels49_published	Austria_Krems1_1	Mbuti.DG	-0.002262	0.003304	-0.685	120	128	3621
	MLZ005003.TV	France_Rigney1_published	Austria_Krems1_1	Mbuti.DG	0.001834	0.005183	0.354	92	88	2208
	MLZ005003.TV	Germany_Burkhardtshohle_published	Austria_Krems1_1	Mbuti.DG	0.00021	0.00448	0.047	100	99	2621
	MLZ005003.TV	Iberia_ElMiron	Austria_Krems1_1	Mbuti.DG	0.001235	0.001339	0.922	1858	1806	41634
	MLZ005003.TV	GoyetQ2	Austria_Krems1_1	Mbuti.DG	0.000199	0.001628	0.122	1139	1134	26468
	MLZ005003.TV	Germany_HohleFels49_published	Austria_Krems1_1	Mbuti.DG	-0.002262	0.003304	-0.685	120	128	3621
	MLZ005003.TV	France_Rigney1_published	Austria_Krems1_1	Mbuti.DG	0.001834	0.005183	0.354	92	88	2208
	MLZ005003.TV	Germany_Burkhardtshohle_published	Austria_Krems1_1	Mbuti.DG	0.00021	0.00448	0.047	100	99	2621

## Sheet: S2.5
	A	B	test	out	f4	st.err	Z	BABA	ABBA	SNPs
	MLZ005003	Russia_Kostenki14	Romania_Oase1	Mbuti.DG	0.001722	0.001266	1.36	2593	2504	51673
	MLZ005003	Russia_Kostenki14	Ust_Ishim.DG	Mbuti.DG	0.001065	0.00079	1.348	10405	10192	199409
	MLZ005003	Russia_Kostenki14	Georgia_Kotias.SG	Mbuti.DG	0.000933	0.000798	1.169	11185	10988	211865
	MLZ005003	Russia_Kostenki14	Georgia_Satsurblia.SG	Mbuti.DG	-4e-06	0.000901	-0.005	7554	7554	145720
	MLZ005003	Russia_Kostenki14	Czech_Pavlov1	Mbuti.DG	-0.002006	0.002348	-0.854	741	769	14269
	MLZ005003	Russia_Kostenki14	Czech_Vestonice43	Mbuti.DG	-0.001213	0.001527	-0.795	1841	1884	35606
	MLZ005003	Russia_Kostenki14	Italy_Ostuni1	Mbuti.DG	0.00213	0.001128	1.889	4481	4301	84730
	MLZ005003	Russia_Kostenki14	Austria_KremsWA3	Mbuti.DG	0.001608	0.001362	1.181	3013	2924	55306
	MLZ005003	Russia_Kostenki14	Czech_Vestonice13	Mbuti.DG	-0.001409	0.001728	-0.815	1592	1635	30248
	MLZ005003	Russia_Kostenki14	Czech_Vestonice16	Mbuti.DG	0.000913	0.000945	0.967	9267	9109	173810
	MLZ005003	Russia_Kostenki14	Russia_EHG	Mbuti.DG	0.002316	0.000784	2.953	11217	10737	207451
	MLZ005003	Russia_Kostenki14	Russia_MA1_HG.SG	Mbuti.DG	0.00153	0.000927	1.651	8284	8048	154059
	MLZ005003	Russia_Kostenki14	Russia_Sunghir.SG	Mbuti.DG	-0.00308	0.000627	-4.914	11012	11665	211959
	MLZ005003	Russia_Kostenki14	Russia_AfontovaGora3	Mbuti.DG	0.002742	0.001188	2.308	3661	3471	69039
	MLZ005003	Russia_Kostenki14	Belgium_GoyetQ116_1_published	Mbuti.DG	0.016098	0.00101	15.943	11193	8312	178971
	MLZ005003	Russia_Kostenki14	Russia_Kostenki12	Mbuti.DG	-0.002674	0.002343	-1.141	694	731	13806
	MLZ005003	Russia_Kostenki14	Romania_Muierii2	Mbuti.DG	-0.002669	0.001948	-1.37	1084	1141	21613
	MLZ005003	Russia_Kostenki14	Germany_HohleFels49_published	Mbuti.DG	0.025736	0.002302	11.181	781	446	12992
	MLZ005003	Russia_Kostenki14	France_Rigney1_published	Mbuti.DG	0.028655	0.003165	9.052	574	333	8415
	MLZ005003	Russia_Kostenki14	Germany_Burkhardtshohle_published	Mbuti.DG	0.028146	0.002946	9.555	683	405	9870
	MLZ005003	Russia_Kostenki14	GoyetQ2	Mbuti.DG	0.026861	0.00121	22.202	6145	3720	90292
	MLZ005003	Russia_Kostenki14	Iberia_ElMiron	Mbuti.DG	0.019355	0.001124	17.224	9948	6911	156918
	MLZ005003	Russia_Kostenki14	Chan_HG.SG	Mbuti.DG	0.017538	0.000917	19.134	13001	9408	204859
	MLZ005003	Russia_Kostenki14	MoitaSebastiao	Mbuti.DG	0.019076	0.001461	13.005	2937	2073	45281
	MLZ005003	Russia_Kostenki14	BalmaGuilanya	Mbuti.DG	0.014447	0.001145	12.621	5258	4028	85135
	MLZ005003	Russia_Kostenki14	Brana_HG	Mbuti.DG	0.011231	0.000916	12.262	11332	9211	188832
	MLZ005003	Russia_Kostenki14	Canes_HG.SG	Mbuti.DG	0.007757	0.000944	8.219	9946	8607	172566
	MLZ005003	Russia_Kostenki14	Germany_Falkenstein	Mbuti.DG	0.008006	0.001434	5.584	2810	2414	49509
	MLZ005003	Russia_Kostenki14	France_Iboussieres	Mbuti.DG	0.003737	0.001614	2.316	1977	1845	35369
	MLZ005003	Russia_Kostenki14	Hungary_KorosEN_HG	Mbuti.DG	0.00283	0.000838	3.376	10506	9966	190650
	MLZ005003	Russia_Kostenki14	France_BerryAuBac	Mbuti.DG	0.00719	0.00227	3.168	879	768	15425
	MLZ005003	Russia_Kostenki14	France_Rochedane	Mbuti.DG	0.004772	0.00163	2.927	1972	1805	35001
	MLZ005003	Russia_Kostenki14	Italy_Villabruna	Mbuti.DG	0.002759	0.000928	2.972	10755	10214	196081
	MLZ005003	Russia_Kostenki14	Serbia_Iron_Gates_HG	Mbuti.DG	0.003266	0.000633	5.158	11662	10970	211916
	MLZ005003	Russia_Kostenki14	Romania_Iron_Gates_HG	Mbuti.DG	0.002411	0.000748	3.225	11298	10799	207098
	MLZ005003	Russia_Kostenki14	Sweden_Motala_HG	Mbuti.DG	0.003283	0.000658	4.986	11369	10689	207098
	MLZ005003	Russia_Kostenki14	France_Chaudardes_published	Mbuti.DG	0.007113	0.002014	3.532	1254	1099	21727
	MLZ005003	Russia_Kostenki14	France_Ranchot88_published	Mbuti.DG	0.006906	0.001102	6.265	5947	5226	104490
	MLZ005003	Russia_Kostenki14	Switzerland_Bichon.SG	Mbuti.DG	0.004656	0.00085	5.475	11898	10912	211687
	MLZ005003	Russia_Kostenki14	Luxembourg_Loschbour.DG	Mbuti.DG	0.000500323	0.000842	6.319	11272	10210	199405
	MLZ005003	Russia_Kostenki14	Morocco_Iberomaurusian	Mbuti.DG	0.002412	0.000596	4.048	10725	10215	211354
	MLZ005003	Russia_Kostenki14	Latvia_HG	Mbuti.DG	0.004146	0.000644	6.437	11671	10799	210244
	MLZ005003	Russia_Kostenki14	Israel_Natufian	Mbuti.DG	0.003073	0.000868	3.541	6737	6347	126962
	MLZ005003	Russia_Kostenki14	Ukraine_Mesolithic	Mbuti.DG	0.002222	0.000713	3.115	11023	10573	202305
	MLZ005003	Russia_Kostenki14	Uzzo_EM	Mbuti.DG	0.004355	0.000902	4.826	11110	10240	199838
	MLZ005003	Russia_Kostenki14	Uzzo_LM	Mbuti.DG	0.00421	0.000678	6.21	11751	10859	211842
	MLZ005003	Russia_Kostenki14	Italy_HG	Mbuti.DG	0.004586	0.00079	5.802	11742	10777	210438
	MLZ005003	Russia_Kostenki14	England_Late_Mesolithic	Mbuti.DG	0.007066	0.001065	6.635	6049	5300	106114
	MLZ005003	Russia_Kostenki14	England_Early_Mesolithic	Mbuti.DG	0.005542	0.000874	6.339	11771	10615	208623
	MLZ005003	Russia_Kostenki14	Germany_Meso_BDB	Mbuti.DG	0.006814	0.000921	7.395	10615	9346	186169
	MLZ005003	Russia_Kostenki14	Germany_Meso_BOT	Mbuti.DG	0.00512	0.001674	3.058	1657	1503	30019
	MLZ005003	Russia_Kostenki14	AHG	Mbuti.DG	0.00233	0.000913	2.551	10056	9622	186492
	MLZ005003	Russia_Kostenki14	MesoFr	Mbuti.DG	0.006828	0.001002	6.816	6645	5849	116565
	MLZ005003	Russia_Kostenki14	Ireland_HG	Mbuti.DG	0.000500388	0.000827	6.518	11968	10827	211955
	MLZ005003	Russia_Kostenki14	BachoKiro_IUP	Mbuti.DG	0.003194	0.000656	4.869	11026	10356	209732
	MLZ005003	Russia_Kostenki14	BK-1653	Mbuti.DG	0.002696	0.000899	2.999	10872	10333	199964
	MLZ005003	Russia_Kostenki14	Oase1	Mbuti.DG	5.9e-05	0.001625	0.036	1422	1420	28914
	MLZ005003	Russia_Kostenki14	ZlatyKun	Mbuti.DG	-0.000241	0.000909	-0.265	8012	8050	156646
	MLZ005003	Russia_Kostenki14	Austria_Krems1_1	Mbuti.DG	0.001436	0.000968	1.483	9354	9107	171719
	MLZ005003	Russia_Kostenki14	MLZ005003.PMD	Mbuti.DG	0.115145	0.001021	100	11920	311	100820
	MLZ005003	Russia_Kostenki14	China_Tianyuan	Mbuti.DG	0.003023	0.000851	3.551	10377	9789	194601
	MLZ005003	Russia_Kostenki14	Carihuela_HG	Mbuti.DG	0.019306	0.001082	17.85	7212	5061	111403
	MLZ005003	Russia_Kostenki14	SE_Iberia_Meso	Mbuti.DG	0.01178	0.003028	3.89	546	439	9115
	MLZ005003.PMD	Russia_Kostenki14	Romania_Oase1	Mbuti.DG	0.004362	0.001702	2.563	1299	1186	25777
	MLZ005003.PMD	Russia_Kostenki14	Ust_Ishim.DG	Mbuti.DG	0.000791	0.000939	0.842	4850	4774	95092
	MLZ005003.PMD	Russia_Kostenki14	Georgia_Kotias.SG	Mbuti.DG	0.000647	0.000961	0.674	5161	5096	100774
	MLZ005003.PMD	Russia_Kostenki14	Georgia_Satsurblia.SG	Mbuti.DG	-0.001249	0.001162	-1.075	3477	3563	68892
	MLZ005003.PMD	Russia_Kostenki14	Czech_Pavlov1	Mbuti.DG	-0.002502	0.003087	-0.81	366	384	7215
	MLZ005003.PMD	Russia_Kostenki14	Czech_Vestonice43	Mbuti.DG	-0.000295	0.002104	-0.14	917	923	17996
	MLZ005003.PMD	Russia_Kostenki14	Italy_Ostuni1	Mbuti.DG	0.000914	0.001441	0.634	2146	2107	42083
	MLZ005003.PMD	Russia_Kostenki14	Austria_KremsWA3	Mbuti.DG	0.002202	0.00179	1.23	1436	1376	27235
	MLZ005003.PMD	Russia_Kostenki14	Czech_Vestonice13	Mbuti.DG	0.001067	0.002322	0.459	807	791	15155
	MLZ005003.PMD	Russia_Kostenki14	Czech_Vestonice16	Mbuti.DG	0.000447	0.001146	0.39	4377	4339	84279
	MLZ005003.PMD	Russia_Kostenki14	Russia_EHG	Mbuti.DG	0.002184	0.000924	2.363	5244	5028	99024
	MLZ005003.PMD	Russia_Kostenki14	Russia_MA1_HG.SG	Mbuti.DG	0.00023	0.001163	0.198	3811	3794	73580
	MLZ005003.PMD	Russia_Kostenki14	Russia_Sunghir.SG	Mbuti.DG	-0.003324	0.000758	-4.385	5097	5432	100819
	MLZ005003.PMD	Russia_Kostenki14	Russia_AfontovaGora3	Mbuti.DG	0.005732	0.001523	3.763	1824	1627	34316
	MLZ005003.PMD	Russia_Kostenki14	Belgium_GoyetQ116_1_published	Mbuti.DG	0.016375	0.001205	13.594	5331	3909	86835
	MLZ005003.PMD	Russia_Kostenki14	Russia_Kostenki12	Mbuti.DG	-0.00026	0.003307	-0.079	331	333	6731
	MLZ005003.PMD	Russia_Kostenki14	Romania_Muierii2	Mbuti.DG	-0.000316	0.002565	-0.123	533	536	10805
	MLZ005003.PMD	Russia_Kostenki14	Germany_HohleFels49_published	Mbuti.DG	0.025387	0.003133	8.104	366	206	6331
	MLZ005003.PMD	Russia_Kostenki14	France_Rigney1_published	Mbuti.DG	0.032403	0.004219	7.681	290	156	4138
	MLZ005003.PMD	Russia_Kostenki14	Germany_Burkhardtshohle_published	Mbuti.DG	0.031067	0.003849	8.071	346	191	4994
	MLZ005003.PMD	Russia_Kostenki14	GoyetQ2	Mbuti.DG	0.027099	0.001479	18.321	2940	1745	44067
	MLZ005003.PMD	Russia_Kostenki14	Iberia_ElMiron	Mbuti.DG	0.020456	0.00129	15.854	4795	3225	76766
	MLZ005003.PMD	Russia_Kostenki14	Chan_HG.SG	Mbuti.DG	0.018232	0.001098	16.61	6127	4338	98101
	MLZ005003.PMD	Russia_Kostenki14	MoitaSebastiao	Mbuti.DG	0.01886	0.001878	10.045	1392	970	22410
	MLZ005003.PMD	Russia_Kostenki14	BalmaGuilanya	Mbuti.DG	0.015077	0.001515	9.953	2494	1865	41735
	MLZ005003.PMD	Russia_Kostenki14	Brana_HG	Mbuti.DG	0.011281	0.001132	9.967	5298	4283	89913
	MLZ005003.PMD	Russia_Kostenki14	Canes_HG.SG	Mbuti.DG	0.007405	0.001145	6.469	4711	4089	83931
	MLZ005003.PMD	Russia_Kostenki14	Germany_Falkenstein	Mbuti.DG	0.006545	0.001858	3.523	1376	1213	24907
	MLZ005003.PMD	Russia_Kostenki14	France_Iboussieres	Mbuti.DG	0.005241	0.002089	2.508	937	847	17171
	MLZ005003.PMD	Russia_Kostenki14	Hungary_KorosEN_HG	Mbuti.DG	0.002758	0.001018	2.71	4945	4691	92151
	MLZ005003.PMD	Russia_Kostenki14	France_BerryAuBac	Mbuti.DG	0.007209	0.003006	2.399	433	377	7792
	MLZ005003.PMD	Russia_Kostenki14	France_Rochedane	Mbuti.DG	0.007408	0.002204	3.36	950	824	17069
	MLZ005003.PMD	Russia_Kostenki14	Italy_Villabruna	Mbuti.DG	0.002709	0.001125	2.407	5058	4803	94273
	MLZ005003.PMD	Russia_Kostenki14	Serbia_Iron_Gates_HG	Mbuti.DG	0.002824	0.000742	3.806	5410	5125	100803
	MLZ005003.PMD	Russia_Kostenki14	Romania_Iron_Gates_HG	Mbuti.DG	0.001983	0.000877	2.261	5267	5071	98813
	MLZ005003.PMD	Russia_Kostenki14	Sweden_Motala_HG	Mbuti.DG	0.002734	0.000773	3.535	5249	4979	98768
	MLZ005003.PMD	Russia_Kostenki14	France_Chaudardes_published	Mbuti.DG	0.012388	0.00283	4.377	646	513	10771
	MLZ005003.PMD	Russia_Kostenki14	France_Ranchot88_published	Mbuti.DG	0.0065	0.001351	4.81	2882	2544	52005003
	MLZ005003.PMD	Russia_Kostenki14	Switzerland_Bichon.SG	Mbuti.DG	0.00459	0.001011	4.541	5509	5047	100696
	MLZ005003.PMD	Russia_Kostenki14	Luxembourg_Loschbour.DG	Mbuti.DG	0.005213	0.001001	5.205	5264	4769	95094
	MLZ005003.PMD	Russia_Kostenki14	Morocco_Iberomaurusian	Mbuti.DG	0.002444	0.000747	3.274	5004	4758	100598
	MLZ005003.PMD	Russia_Kostenki14	Latvia_HG	Mbuti.DG	0.00413	0.000756	5.461	5435	5021	100214
	MLZ005003.PMD	Russia_Kostenki14	Israel_Natufian	Mbuti.DG	0.003743	0.00112	3.343	3216	2985	61919
	MLZ005003.PMD	Russia_Kostenki14	Ukraine_Mesolithic	Mbuti.DG	0.002398	0.000827	2.899	5169	4937	97090
	MLZ005003.PMD	Russia_Kostenki14	Uzzo_EM	Mbuti.DG	0.003661	0.001054	3.474	5149	4799	95518
	MLZ005003.PMD	Russia_Kostenki14	Uzzo_LM	Mbuti.DG	0.003839	0.000799	4.803	5451	5064	100773
	MLZ005003.PMD	Russia_Kostenki14	Italy_HG	Mbuti.DG	0.00476	0.000962	4.95	5492	5015	100108
	MLZ005003.PMD	Russia_Kostenki14	England_Late_Mesolithic	Mbuti.DG	0.007062	0.001367	5.165	2906	2537	52212
	MLZ005003.PMD	Russia_Kostenki14	England_Early_Mesolithic	Mbuti.DG	0.005174	0.001047	4.941	5466	4952	99412
	MLZ005003.PMD	Russia_Kostenki14	Germany_Meso_BDB	Mbuti.DG	0.006773	0.001083	6.255	5005	4395	90077
	MLZ005003.PMD	Russia_Kostenki14	Germany_Meso_BOT	Mbuti.DG	0.006479	0.002244	2.887	824	728	14852
	MLZ005003.PMD	Russia_Kostenki14	AHG	Mbuti.DG	0.00105	0.001105	0.95	4673	4580	89516
	MLZ005003.PMD	Russia_Kostenki14	MesoFr	Mbuti.DG	0.006949	0.001257	5.527	3150	2759	56386
	MLZ005003.PMD	Russia_Kostenki14	Ireland_HG	Mbuti.DG	0.005662	0.000982	5.768	5581	5011	100815
	MLZ005003.PMD	Russia_Kostenki14	BachoKiro_IUP	Mbuti.DG	0.00341	0.000817	4.174	5141	4800	99895
	MLZ005003.PMD	Russia_Kostenki14	BK-1653	Mbuti.DG	0.002008	0.00111	1.809	5032	4839	95781
	MLZ005003.PMD	Russia_Kostenki14	Oase1	Mbuti.DG	0.002925	0.002194	1.333	716	674	14543
	MLZ005003.PMD	Russia_Kostenki14	ZlatyKun	Mbuti.DG	0.00052	0.00112	0.464	3837	3798	76256
	MLZ005003.PMD	Russia_Kostenki14	Austria_Krems1_1	Mbuti.DG	0.002024	0.001172	1.726	4446	4277	83637
	MLZ005003.PMD	Russia_Kostenki14	MLZ005003	Mbuti.DG	0.115278	0.001015	100	11920	297	100820
	MLZ005003.PMD	Russia_Kostenki14	China_Tianyuan	Mbuti.DG	0.002788	0.001069	2.61	4860	4598	93633
	MLZ005003.PMD	Russia_Kostenki14	Carihuela_HG	Mbuti.DG	0.019637	0.00132	14.88	3439	2372	54320
	MLZ005003.PMD	Russia_Kostenki14	SE_Iberia_Meso	Mbuti.DG	0.009479	0.004123	2.299	259	217	4481
	MLZ005003.TV	Russia_Kostenki14	Romania_Oase1	Mbuti.DG	-0.001069	0.002043	-0.523	743	760	15235
	MLZ005003.TV	Russia_Kostenki14	Ust_Ishim.DG	Mbuti.DG	0.000576	0.001073	0.536	2948	2915	57159
	MLZ005003.TV	Russia_Kostenki14	Georgia_Kotias.SG	Mbuti.DG	0.000685	0.001274	0.538	3184	3142	61242
	MLZ005003.TV	Russia_Kostenki14	Georgia_Satsurblia.SG	Mbuti.DG	-0.000297	0.001387	-0.214	2151	2163	42091
	MLZ005003.TV	Russia_Kostenki14	Czech_Pavlov1	Mbuti.DG	-0.003362	0.004227	-0.795	192	205	3901
	MLZ005003.TV	Russia_Kostenki14	Czech_Vestonice43	Mbuti.DG	-0.000203	0.002664	-0.076	535	537	10303
	MLZ005003.TV	Russia_Kostenki14	Italy_Ostuni1	Mbuti.DG	0.002501	0.001827	1.369	1241	1182	23457
	MLZ005003.TV	Russia_Kostenki14	Austria_KremsWA3	Mbuti.DG	0.005656	0.00225	2.514	865	777	15549
	MLZ005003.TV	Russia_Kostenki14	Czech_Vestonice13	Mbuti.DG	-0.002185	0.002979	-0.733	416	434	8212
	MLZ005003.TV	Russia_Kostenki14	Czech_Vestonice16	Mbuti.DG	0.001037	0.001428	0.726	2635	2584	49515
	MLZ005003.TV	Russia_Kostenki14	Russia_EHG	Mbuti.DG	0.002135	0.001135	1.881	3171	3044	59744
	MLZ005003.TV	Russia_Kostenki14	Russia_MA1_HG.SG	Mbuti.DG	0.000158	0.001447	0.109	2321	2314	44284
	MLZ005003.TV	Russia_Kostenki14	Russia_Sunghir.SG	Mbuti.DG	-0.002929	0.000896	-3.268	3163	3343	61276
	MLZ005003.TV	Russia_Kostenki14	Russia_AfontovaGora3	Mbuti.DG	0.004912	0.002044	2.403	1010	917	18981
	MLZ005003.TV	Russia_Kostenki14	Belgium_GoyetQ116_1_published	Mbuti.DG	0.016555	0.001464	11.307	3165	2326	50628
	MLZ005003.TV	Russia_Kostenki14	Russia_Kostenki12	Mbuti.DG	-0.009129	0.004167	-2.191	178	213	3802
	MLZ005003.TV	Russia_Kostenki14	Romania_Muierii2	Mbuti.DG	-0.00239	0.003519	-0.679	314	328	5973
	MLZ005003.TV	Russia_Kostenki14	Germany_HohleFels49_published	Mbuti.DG	0.026237	0.004428	5.926	210	119	3464
	MLZ005003.TV	Russia_Kostenki14	France_Rigney1_published	Mbuti.DG	0.029236	0.0051	5.733	146	79	2286
	MLZ005003.TV	Russia_Kostenki14	Germany_Burkhardtshohle_published	Mbuti.DG	0.033375	0.00539	6.192	181	94	2597
	MLZ005003.TV	Russia_Kostenki14	GoyetQ2	Mbuti.DG	0.026125	0.001824	14.323	1943	1188	28891
	MLZ005003.TV	Russia_Kostenki14	Iberia_ElMiron	Mbuti.DG	0.019709	0.001537	12.827	2820	1943	44519
	MLZ005003.TV	Russia_Kostenki14	Chan_HG.SG	Mbuti.DG	0.018305	0.001322	13.847	3736	2657	58938
	MLZ005003.TV	Russia_Kostenki14	MoitaSebastiao	Mbuti.DG	0.019238	0.002454	7.838	813	571	12567
	MLZ005003.TV	Russia_Kostenki14	BalmaGuilanya	Mbuti.DG	0.013357	0.001908	7.002	1434	1116	23766
	MLZ005003.TV	Russia_Kostenki14	Brana_HG	Mbuti.DG	0.011347	0.001311	8.658	3271	2650	54713
	MLZ005003.TV	Russia_Kostenki14	Canes_HG.SG	Mbuti.DG	0.009032	0.001403	6.438	2813	2372	48766
	MLZ005003.TV	Russia_Kostenki14	Germany_Falkenstein	Mbuti.DG	0.008933	0.00229	3.902	868	732	15227
	MLZ005003.TV	Russia_Kostenki14	France_Iboussieres	Mbuti.DG	0.001224	0.002728	0.449	572	559	10512
	MLZ005003.TV	Russia_Kostenki14	Hungary_KorosEN_HG	Mbuti.DG	0.003762	0.00121	3.109	2997	2793	54251
	MLZ005003.TV	Russia_Kostenki14	France_BerryAuBac	Mbuti.DG	0.007216	0.004491	1.607	246	216	4208
	MLZ005003.TV	Russia_Kostenki14	France_Rochedane	Mbuti.DG	0.007205	0.002725	2.644	571	497	10210
	MLZ005003.TV	Russia_Kostenki14	Italy_Villabruna	Mbuti.DG	0.002764	0.00135	2.046	3049	2894	56151
	MLZ005003.TV	Russia_Kostenki14	Serbia_Iron_Gates_HG	Mbuti.DG	0.003514	0.000903	3.893	3351	3135	61259
	MLZ005003.TV	Russia_Kostenki14	Romania_Iron_Gates_HG	Mbuti.DG	0.002896	0.001095	2.644	3244	3071	59656
	MLZ005003.TV	Russia_Kostenki14	Sweden_Motala_HG	Mbuti.DG	0.003721	0.000968	3.846	3249	3027	59638
	MLZ005003.TV	Russia_Kostenki14	France_Chaudardes_published	Mbuti.DG	0.009548	0.003567	2.677	338	281	5934
	MLZ005003.TV	Russia_Kostenki14	France_Ranchot88_published	Mbuti.DG	0.006238	0.001728	3.609	1568	1393	28146
	MLZ005003.TV	Russia_Kostenki14	Switzerland_Bichon.SG	Mbuti.DG	0.003686	0.001249	2.951	3382	3157	61185
	MLZ005003.TV	Russia_Kostenki14	Luxembourg_Loschbour.DG	Mbuti.DG	0.005778	0.001176	4.912	3209	2879	57157
	MLZ005003.TV	Russia_Kostenki14	Morocco_Iberomaurusian	Mbuti.DG	0.003186	0.000947	3.364	3090	2895	61058
	MLZ005003.TV	Russia_Kostenki14	Latvia_HG	Mbuti.DG	0.004715	0.000943	4.999	3358	3071	60682
	MLZ005003.TV	Russia_Kostenki14	Israel_Natufian	Mbuti.DG	0.003683	0.001412	2.609	1880	1749	35622
	MLZ005003.TV	Russia_Kostenki14	Ukraine_Mesolithic	Mbuti.DG	0.002772	0.001051	2.638	3161	3000	58036
	MLZ005003.TV	Russia_Kostenki14	Uzzo_EM	Mbuti.DG	0.004593	0.001262	3.639	3163	2898	57826
	MLZ005003.TV	Russia_Kostenki14	Uzzo_LM	Mbuti.DG	0.004578	0.000973	4.704	3361	3080	61241
	MLZ005003.TV	Russia_Kostenki14	Italy_HG	Mbuti.DG	0.004979	0.001105	4.507	3368	3066	60817
	MLZ005003.TV	Russia_Kostenki14	England_Late_Mesolithic	Mbuti.DG	0.008065	0.001626	4.961	1649	1412	29398
	MLZ005003.TV	Russia_Kostenki14	England_Early_Mesolithic	Mbuti.DG	0.0056	0.001203	4.654	3358	3021	60132
	MLZ005003.TV	Russia_Kostenki14	Germany_Meso_BDB	Mbuti.DG	0.007512	0.00134	5.606	2984	2587	52812
	MLZ005003.TV	Russia_Kostenki14	Germany_Meso_BOT	Mbuti.DG	0.005445	0.003039	1.792	458	413	8298
	MLZ005003.TV	Russia_Kostenki14	AHG	Mbuti.DG	0.002411	0.001392	1.732	2834	2705	53383
	MLZ005003.TV	Russia_Kostenki14	MesoFr	Mbuti.DG	0.008781	0.001594	5.508	1892	1603	32957
	MLZ005003.TV	Russia_Kostenki14	Ireland_HG	Mbuti.DG	0.006053	0.001165	5.196	3440	3070	61273
	MLZ005003.TV	Russia_Kostenki14	BachoKiro_IUP	Mbuti.DG	0.003549	0.000942	3.767	3212	2995	61112
	MLZ005003.TV	Russia_Kostenki14	BK-1653	Mbuti.DG	0.002568	0.00131	1.96	3248	3093	60214
	MLZ005003.TV	Russia_Kostenki14	Oase1	Mbuti.DG	-0.001077	0.00236	-0.456	608	621	12508
	MLZ005003.TV	Russia_Kostenki14	ZlatyKun	Mbuti.DG	0.000303	0.001337	0.227	2290	2276	44813
	MLZ005003.TV	Russia_Kostenki14	Austria_Krems1_1	Mbuti.DG	0.001334	0.001415	0.943	2574	2510	48361
	MLZ005003.TV	Russia_Kostenki14	China_Tianyuan	Mbuti.DG	0.003724	0.001345	2.769	3030	2820	56406
	MLZ005003.TV	Russia_Kostenki14	Carihuela_HG	Mbuti.DG	0.020902	0.001801	11.605	2058	1400	31498
	MLZ005003.TV	Russia_Kostenki14	SE_Iberia_Meso	Mbuti.DG	0.016203	0.005469	2.963	149	109	2518

## Sheet: S2.6
	A	B	test	out	f4	st.err	Z	BABA	ABBA	SNPs		A	B	test	out	f4	st.err	Z	BABA	ABBA	SNPs		A	B	test	out	f4	st.err	Z	BABA	ABBA	SNPs
	Romania_Oase1	Russia_Kostenki14	China_Tianyuan	Mbuti.DG	-0.002024	0.000989	-2.048	9082	9428	170734		Ust_Ishim.DG	Russia_Kostenki14	China_Tianyuan	Mbuti.DG	0.000633	0.000758	0.835	44453	43945	802560		England_Early_Mesolithic	Russia_Kostenki14	China_Tianyuan	Mbuti.DG	-0.00013	0.000648	-0.201	43939	44047	833774
	Ust_Ishim.DG	Russia_Kostenki14	China_Tianyuan	Mbuti.DG	0.000633	0.000758	0.835	44453	43945	802560		BachoKiro_IUP	Russia_Kostenki14	China_Tianyuan	Mbuti.DG	0.001712	0.000689	2.484	47388	45958	834822		Ireland_HG	Russia_Kostenki14	China_Tianyuan	Mbuti.DG	0.000357	0.000639	0.558	45350	45046	853739
	Georgia_Kotias.SG	Russia_Kostenki14	China_Tianyuan	Mbuti.DG	-0.001576	0.00069	-2.285	46037	47382	853304		ZlatyKun	Russia_Kostenki14	China_Tianyuan	Mbuti.DG	-0.001182	0.000834	-1.416	30709	31366	556157		Italy_HG	Russia_Kostenki14	China_Tianyuan	Mbuti.DG	0.000477	0.000654	0.728	44816	44412	847131
	Georgia_Satsurblia.SG	Russia_Kostenki14	China_Tianyuan	Mbuti.DG	-0.001984	0.000731	-2.715	31375	32544	589698		Oase1	Russia_Kostenki14	China_Tianyuan	Mbuti.DG	-0.001515	0.00117	-1.294	4809	4944	89073		England_Late_Mesolithic	Russia_Kostenki14	China_Tianyuan	Mbuti.DG	0.000478	0.000758	0.631	19812	19635	370079
	Czech_Pavlov1	Russia_Kostenki14	China_Tianyuan	Mbuti.DG	0.000839	0.001382	0.607	2338	2299	46642		Romania_Oase1	Russia_Kostenki14	China_Tianyuan	Mbuti.DG	-0.002024	0.000989	-2.048	9082	9428	170734		Uzzo_LM	Russia_Kostenki14	China_Tianyuan	Mbuti.DG	0.000499	0.000578	0.864	45639	45213	852495
	Czech_Vestonice43	Russia_Kostenki14	China_Tianyuan	Mbuti.DG	-0.000962	0.000995	-0.966	5432	5536	108278		Belgium_GoyetQ116_1_published	Russia_Kostenki14	China_Tianyuan	Mbuti.DG	0.003386	0.00072	4.7	35441	33225	654405		MesoFr	Russia_Kostenki14	China_Tianyuan	Mbuti.DG	0.000557	0.000691	0.806	24089	23834	456550
	Italy_Ostuni1	Russia_Kostenki14	China_Tianyuan	Mbuti.DG	0.001655	0.000762	2.171	14163	13702	278746		BK-1653	Russia_Kostenki14	China_Tianyuan	Mbuti.DG	0.000328	0.000735	0.446	40254	40001	771953		Romania_Iron_Gates_HG	Russia_Kostenki14	China_Tianyuan	Mbuti.DG	0.000626	0.000605	1.034	43653	43143	815552
	Austria_KremsWA3	Russia_Kostenki14	China_Tianyuan	Mbuti.DG	0.00192	0.000869	2.21	9984	9617	191061		Russia_Sunghir.SG	Russia_Kostenki14	China_Tianyuan	Mbuti.DG	0.000435	0.000514	0.847	43786	43414	853810		Germany_Falkenstein	Russia_Kostenki14	China_Tianyuan	Mbuti.DG	0.000736	0.000889	0.827	8365	8249	158052
	Czech_Vestonice13	Russia_Kostenki14	China_Tianyuan	Mbuti.DG	0.002217	0.000967	2.294	5095	4872	100615		Romania_Muierii2	Russia_Kostenki14	China_Tianyuan	Mbuti.DG	0.000475	0.001129	0.421	3498	3465	70261		Germany_Meso_BOT	Russia_Kostenki14	China_Tianyuan	Mbuti.DG	0.000751	0.001038	0.724	5398	5324	99477
	Czech_Vestonice16	Russia_Kostenki14	China_Tianyuan	Mbuti.DG	0.000829	0.000716	1.158	32741	32209	641467		Austria_KremsWA3	Russia_Kostenki14	China_Tianyuan	Mbuti.DG	0.00192	0.000869	2.21	9984	9617	191061		Uzzo_EM	Russia_Kostenki14	China_Tianyuan	Mbuti.DG	0.000775	0.000699	1.109	41060	40466	766476
	Russia_EHG	Russia_Kostenki14	China_Tianyuan	Mbuti.DG	0.002141	0.000614	3.486	45085	43313	827782		Czech_Pavlov1	Russia_Kostenki14	China_Tianyuan	Mbuti.DG	0.000839	0.001382	0.607	2338	2299	46642		Serbia_Iron_Gates_HG	Russia_Kostenki14	China_Tianyuan	Mbuti.DG	0.000846	0.000557	1.519	45691	44969	853515
	Russia_MA1_HG.SG	Russia_Kostenki14	China_Tianyuan	Mbuti.DG	0.002728	0.00075	3.636	33445	31769	614432		Czech_Vestonice43	Russia_Kostenki14	China_Tianyuan	Mbuti.DG	-0.000962	0.000995	-0.966	5432	5536	108278		Brana_HG	Russia_Kostenki14	China_Tianyuan	Mbuti.DG	0.000901	0.000648	1.39	40809	40116	767876
	Russia_Sunghir.SG	Russia_Kostenki14	China_Tianyuan	Mbuti.DG	0.000435	0.000514	0.847	43786	43414	853810		Italy_Ostuni1	Russia_Kostenki14	China_Tianyuan	Mbuti.DG	0.001655	0.000762	2.171	14163	13702	278746		Hungary_KorosEN_HG	Russia_Kostenki14	China_Tianyuan	Mbuti.DG	0.000964	0.000643	1.499	38373	37683	716287
	Russia_AfontovaGora3	Russia_Kostenki14	China_Tianyuan	Mbuti.DG	0.002303	0.000808	2.851	12414	11876	233405		Czech_Vestonice13	Russia_Kostenki14	China_Tianyuan	Mbuti.DG	0.002217	0.000967	2.294	5095	4872	100615		Germany_Meso_BDB	Russia_Kostenki14	China_Tianyuan	Mbuti.DG	0.00105	0.000672	1.563	37028	36304	689542
	Belgium_GoyetQ116_1_published	Russia_Kostenki14	China_Tianyuan	Mbuti.DG	0.003386	0.00072	4.7	35441	33225	654405		Czech_Vestonice16	Russia_Kostenki14	China_Tianyuan	Mbuti.DG	0.000829	0.000716	1.158	32741	32209	641467		Luxembourg_Loschbour.DG	Russia_Kostenki14	China_Tianyuan	Mbuti.DG	0.001074	0.000664	1.617	42456	41594	802547
	Russia_Kostenki12	Russia_Kostenki14	China_Tianyuan	Mbuti.DG	0.002651	0.001327	1.998	2468	2337	49330		MLZ005003	Russia_Kostenki14	China_Tianyuan	Mbuti.DG	0.003023	0.000851	3.551	10377	9789	194601		Ukraine_Mesolithic	Russia_Kostenki14	China_Tianyuan	Mbuti.DG	0.00137	0.000579	2.366	42458	41384	784846
	Romania_Muierii2	Russia_Kostenki14	China_Tianyuan	Mbuti.DG	0.000475	0.001129	0.421	3498	3465	70261		MLZ005003.PMD	Russia_Kostenki14	China_Tianyuan	Mbuti.DG	0.002788	0.001069	2.61	4860	4598	93633		Sweden_Motala_HG	Russia_Kostenki14	China_Tianyuan	Mbuti.DG	0.001183	0.000563	2.099	44374	43396	826871
	Germany_HohleFels49_published	Russia_Kostenki14	China_Tianyuan	Mbuti.DG	0.000348	0.001265	0.275	2533	2515	53024													Latvia_HG	Russia_Kostenki14	China_Tianyuan	Mbuti.DG	0.001468	0.000552	2.66	45394	44157	842173
	France_Rigney1_published	Russia_Kostenki14	China_Tianyuan	Mbuti.DG	0.000568	0.001758	0.323	1503	1487	28800													SE_Iberia_Meso	Russia_Kostenki14	China_Tianyuan	Mbuti.DG	0.001263	0.001691	0.747	1680	1640	31168
	Germany_Burkhardtshohle_published	Russia_Kostenki14	China_Tianyuan	Mbuti.DG	0.002944	0.001704	1.728	1728	1636	31426													Canes_HG.SG	Russia_Kostenki14	China_Tianyuan	Mbuti.DG	0.001269	0.000725	1.751	35854	35003	670648
	GoyetQ2_review2	Russia_Kostenki14	China_Tianyuan	Mbuti.DG	0.001367	0.00075	1.823	17003	16564	320807													BalmaGuilanya	Russia_Kostenki14	China_Tianyuan	Mbuti.DG	0.001308	0.000823	1.589	15314	14939	286862
	Iberia_ElMiron	Russia_Kostenki14	China_Tianyuan	Mbuti.DG	0.001215	0.000738	1.646	29043	28366	557167													Chan_HG.SG	Russia_Kostenki14	China_Tianyuan	Mbuti.DG	0.001572	0.000666	2.359	43538	42251	818890
	Chan_HG.SG	Russia_Kostenki14	China_Tianyuan	Mbuti.DG	0.001572	0.000666	2.359	43538	42251	818890													Carihuela_HG	Russia_Kostenki14	China_Tianyuan	Mbuti.DG	0.0021	0.000748	2.806	20888	20068	390828
	MoitaSebastiao	Russia_Kostenki14	China_Tianyuan	Mbuti.DG	0.002471	0.000888	2.783	8004	7634	149725													MoitaSebastiao	Russia_Kostenki14	China_Tianyuan	Mbuti.DG	0.002471	0.000888	2.783	8004	7634	149725
	Carihuela_HG	Russia_Kostenki14	China_Tianyuan	Mbuti.DG	0.0021	0.000748	2.806	20888	20068	390828													Russia_EHG	Russia_Kostenki14	China_Tianyuan	Mbuti.DG	0.002141	0.000614	3.486	45085	43313	827782
	SE_Iberia_Meso	Russia_Kostenki14	China_Tianyuan	Mbuti.DG	0.001263	0.001691	0.747	1680	1640	31168
	BalmaGuilanya	Russia_Kostenki14	China_Tianyuan	Mbuti.DG	0.001308	0.000823	1.589	15314	14939	286862
	Brana_HG	Russia_Kostenki14	China_Tianyuan	Mbuti.DG	0.000901	0.000648	1.39	40809	40116	767876
	Canes_HG.SG	Russia_Kostenki14	China_Tianyuan	Mbuti.DG	0.001269	0.000725	1.751	35854	35003	670648
	Germany_Falkenstein	Russia_Kostenki14	China_Tianyuan	Mbuti.DG	0.000736	0.000889	0.827	8365	8249	158052
	France_Iboussieres	Russia_Kostenki14	China_Tianyuan	Mbuti.DG	9.2e-05	0.000953	0.097	6688	6676	125938
	Hungary_KorosEN_HG	Russia_Kostenki14	China_Tianyuan	Mbuti.DG	0.000964	0.000643	1.499	38373	37683	716287
	France_BerryAuBac	Russia_Kostenki14	China_Tianyuan	Mbuti.DG	0.000581	0.001343	0.433	2656	2628	48956
	France_Rochedane	Russia_Kostenki14	China_Tianyuan	Mbuti.DG	0.001019	0.000962	1.06	6433	6309	121374
	Italy_Villabruna	Russia_Kostenki14	China_Tianyuan	Mbuti.DG	0.001031	0.000695	1.484	40142	39362	756371
	Serbia_Iron_Gates_HG	Russia_Kostenki14	China_Tianyuan	Mbuti.DG	0.000846	0.000557	1.519	45691	44969	853515
	Romania_Iron_Gates_HG	Russia_Kostenki14	China_Tianyuan	Mbuti.DG	0.000626	0.000605	1.034	43653	43143	815552
	Sweden_Motala_HG	Russia_Kostenki14	China_Tianyuan	Mbuti.DG	0.001183	0.000563	2.099	44374	43396	826871
	France_Chaudardes_published	Russia_Kostenki14	China_Tianyuan	Mbuti.DG	0.001766	0.001137	1.554	4064	3932	74796
	France_Ranchot88_published	Russia_Kostenki14	China_Tianyuan	Mbuti.DG	0.00159	0.000809	1.965	18622	18075	343509
	Switzerland_Bichon.SG	Russia_Kostenki14	China_Tianyuan	Mbuti.DG	0.001051	0.000676	1.554	45306	44410	852530
	Luxembourg_Loschbour.DG	Russia_Kostenki14	China_Tianyuan	Mbuti.DG	0.001074	0.000664	1.617	42456	41594	802547
	Morocco_Iberomaurusian	Russia_Kostenki14	China_Tianyuan	Mbuti.DG	-0.011578	0.000643	-18.015	43865	53695	849031
	Latvia_HG	Russia_Kostenki14	China_Tianyuan	Mbuti.DG	0.001468	0.000552	2.66	45394	44157	842173
	Israel_Natufian	Russia_Kostenki14	China_Tianyuan	Mbuti.DG	-0.004423	0.000715	-6.185	24016	26022	453541
	Ukraine_Mesolithic	Russia_Kostenki14	China_Tianyuan	Mbuti.DG	0.00137	0.000579	2.366	42458	41384	784846
	Uzzo_EM	Russia_Kostenki14	China_Tianyuan	Mbuti.DG	0.000775	0.000699	1.109	41060	40466	766476
	Uzzo_LM	Russia_Kostenki14	China_Tianyuan	Mbuti.DG	0.000499	0.000578	0.864	45639	45213	852495
	Italy_HG	Russia_Kostenki14	China_Tianyuan	Mbuti.DG	0.000477	0.000654	0.728	44816	44412	847131
	England_Late_Mesolithic	Russia_Kostenki14	China_Tianyuan	Mbuti.DG	0.000478	0.000758	0.631	19812	19635	370079
	England_Early_Mesolithic	Russia_Kostenki14	China_Tianyuan	Mbuti.DG	-0.00013	0.000648	-0.201	43939	44047	833774
	Germany_Meso_BDB	Russia_Kostenki14	China_Tianyuan	Mbuti.DG	0.00105	0.000672	1.563	37028	36304	689542
	Germany_Meso_BOT	Russia_Kostenki14	China_Tianyuan	Mbuti.DG	0.000751	0.001038	0.724	5398	5324	99477
	AHG	Russia_Kostenki14	China_Tianyuan	Mbuti.DG	-0.001211	0.000697	-1.738	38375	39247	719856
	MesoFr	Russia_Kostenki14	China_Tianyuan	Mbuti.DG	0.000557	0.000691	0.806	24089	23834	456550
	Ireland_HG	Russia_Kostenki14	China_Tianyuan	Mbuti.DG	0.000357	0.000639	0.558	45350	45046	853739
	BachoKiro_IUP	Russia_Kostenki14	China_Tianyuan	Mbuti.DG	0.001712	0.000689	2.484	47388	45958	834822
	BK-1653	Russia_Kostenki14	China_Tianyuan	Mbuti.DG	0.000328	0.000735	0.446	40254	40001	771953
	Oase1	Russia_Kostenki14	China_Tianyuan	Mbuti.DG	-0.001515	0.00117	-1.294	4809	4944	89073
	ZlatyKun	Russia_Kostenki14	China_Tianyuan	Mbuti.DG	-0.001182	0.000834	-1.416	30709	31366	556157
	Austria_Krems1_1	Russia_Kostenki14	China_Tianyuan	Mbuti.DG	0.000766	0.000711	1.076	32074	31603	615592
	MLZ005003	Russia_Kostenki14	China_Tianyuan	Mbuti.DG	0.003023	0.000851	3.551	10377	9789	194601
	MLZ005003.PMD	Russia_Kostenki14	China_Tianyuan	Mbuti.DG	0.002788	0.001069	2.61	4860	4598	93633
	MLZ005003.TV	Russia_Kostenki14	China_Tianyuan	Mbuti.DG	0.003724	0.001345	2.769	3030	2820	56406

## Sheet: S2.7
	A	B	test	out	f4	st.err	Z	BABA	ABBA	SNPs
	MLZ005003	BachoKiro_IUP	China_Tianyuan	Mbuti.DG	0.001581	0.000786	2.011	11473	11146	207400
	MLZ005003.PMD	BachoKiro_IUP	China_Tianyuan	Mbuti.DG	0.00164	0.00099	1.657	5438	5274	100567
	MLZ005003.TV	BachoKiro_IUP	China_Tianyuan	Mbuti.DG	0.001837	0.001116	1.647	3372	3261	60170
	Belgium_GoyetQ116_1_published	BachoKiro_IUP	China_Tianyuan	Mbuti.DG	0.001578	0.000703	2.244	37795	36733	673267
	Ust_Ishim.DG	BachoKiro_IUP	China_Tianyuan	Mbuti.DG	-0.001081	0.000694	-1.557	44326	45205	813894
	A	B	test	out	f4	st.err	Z	BABA	ABBA	SNPs
	MLZ005003	Belgium_GoyetQ116_1_published	China_Tianyuan	Mbuti.DG	0.000223	0.000792	0.282	8353	8312	182807
	MLZ005003	Ust_Ishim.DG	China_Tianyuan	Mbuti.DG	0.00259	0.000906	2.858	11085	10573	197461
	MLZ005003.PMD	Belgium_GoyetQ116_1_published	China_Tianyuan	Mbuti.DG	0.000522	0.000998	0.523	4030	3983	89808
	MLZ005003.PMD	Ust_Ishim.DG	China_Tianyuan	Mbuti.DG	0.001935	0.001095	1.768	5245	5059	95816
	MLZ005003.TV	Belgium_GoyetQ116_1_published	China_Tianyuan	Mbuti.DG	8.1e-05	0.001218	0.067	2376	2372	51769
	MLZ005003.TV	Ust_Ishim.DG	China_Tianyuan	Mbuti.DG	0.00437	0.001255	3.481	3291	3043	56659

## Sheet: S2.8
	A	B	test	out	f4	st.err	Z	BABA	ABBA	SNPs
	Romania_Oase1	MLZ005003	Ust_Ishim.DG	Mbuti.DG	-0.005753	0.001226	-4.694	2763	3081	55247
	Georgia_Kotias.SG	MLZ005003	Ust_Ishim.DG	Mbuti.DG	-0.004238	0.000738	-5.74	11055	11960	213577
	Georgia_Satsurblia.SG	MLZ005003	Ust_Ishim.DG	Mbuti.DG	-0.004158	0.000819	-5.079	7629	8241	147203
	Czech_Pavlov1	MLZ005003	Ust_Ishim.DG	Mbuti.DG	-0.001123	0.001789	-0.628	782	800	16102
	Czech_Vestonice43	MLZ005003	Ust_Ishim.DG	Mbuti.DG	-0.002667	0.001216	-2.193	1910	2017	40111
	Italy_Ostuni1	MLZ005003	Ust_Ishim.DG	Mbuti.DG	-0.001468	0.000895	-1.641	4348	4481	90779
	Austria_KremsWA3	MLZ005003	Ust_Ishim.DG	Mbuti.DG	-9.1e-05	0.001032	-0.088	2840	2846	56863
	Czech_Vestonice13	MLZ005003	Ust_Ishim.DG	Mbuti.DG	0.000575	0.001286	0.447	1608	1589	32504
	Czech_Vestonice16	MLZ005003	Ust_Ishim.DG	Mbuti.DG	-0.001292	0.000766	-1.687	8796	9026	177842
	Russia_EHG	MLZ005003	Ust_Ishim.DG	Mbuti.DG	-0.002458	0.000701	-3.507	10606	11120	209345
	Russia_MA1_HG.SG	MLZ005003	Ust_Ishim.DG	Mbuti.DG	-0.000389	0.000784	-0.497	8122	8182	155734
	Russia_Sunghir.SG	MLZ005003	Ust_Ishim.DG	Mbuti.DG	-0.002183	0.000571	-3.823	10858	11324	213661
	Russia_AfontovaGora3	MLZ005003	Ust_Ishim.DG	Mbuti.DG	-0.002022	0.000982	-2.06	3631	3779	73186
	Belgium_GoyetQ116_1_published	MLZ005003	Ust_Ishim.DG	Mbuti.DG	3.5e-05	0.000716	0.048	8267	8261	182476
	Russia_Kostenki14	MLZ005003	Ust_Ishim.DG	Mbuti.DG	-0.001065	0.00079	-1.348	10192	10405	199409
	Russia_Kostenki12	MLZ005003	Ust_Ishim.DG	Mbuti.DG	-0.000917	0.001792	-0.512	736	750	14765
	Romania_Muierii2	MLZ005003	Ust_Ishim.DG	Mbuti.DG	-0.002093	0.001583	-1.322	1167	1216	23461
	Germany_HohleFels49_published	MLZ005003	Ust_Ishim.DG	Mbuti.DG	-0.004008	0.001506	-2.662	544	606	15401
	France_Rigney1_published	MLZ005003	Ust_Ishim.DG	Mbuti.DG	0.00217	0.00204	1.064	355	336	8754
	Germany_Burkhardtshohle_published	MLZ005003	Ust_Ishim.DG	Mbuti.DG	0.000651	0.001904	0.342	411	404	10446
	GoyetQ2	MLZ005003	Ust_Ishim.DG	Mbuti.DG	-0.00144	0.000724	-1.988	3666	3799	92556
	Iberia_ElMiron	MLZ005003	Ust_Ishim.DG	Mbuti.DG	-0.001082	0.000693	-1.56	6832	7007	161917
	Chan_HG.SG	MLZ005003	Ust_Ishim.DG	Mbuti.DG	-0.001077	0.000642	-1.677	9113	9335	206722
	MoitaSebastiao	MLZ005003	Ust_Ishim.DG	Mbuti.DG	-0.000951	0.001018	-0.934	2012	2056	46880
	BalmaGuilanya	MLZ005003	Ust_Ishim.DG	Mbuti.DG	-0.000964	0.000829	-1.163	4026	4111	88464
	Brana_HG	MLZ005003	Ust_Ishim.DG	Mbuti.DG	-0.002204	0.000723	-3.048	8558	8960	182218
	Canes_HG.SG	MLZ005003	Ust_Ishim.DG	Mbuti.DG	-0.001859	0.000732	-2.54	8400	8725	174940
	Germany_Falkenstein	MLZ005003	Ust_Ishim.DG	Mbuti.DG	-0.003665	0.00107	-3.426	2477	2669	52521
	France_Iboussieres	MLZ005003	Ust_Ishim.DG	Mbuti.DG	-0.000358	0.001121	-0.32	1799	1812	36424
	Hungary_KorosEN_HG	MLZ005003	Ust_Ishim.DG	Mbuti.DG	-0.001955	0.000674	-2.9	9667	10045	193400
	France_BerryAuBac	MLZ005003	Ust_Ishim.DG	Mbuti.DG	-0.00324	0.001816	-1.784	797	850	16334
	France_Rochedane	MLZ005003	Ust_Ishim.DG	Mbuti.DG	-0.001372	0.001267	-1.083	1762	1811	36262
	Italy_Villabruna	MLZ005003	Ust_Ishim.DG	Mbuti.DG	-0.001267	0.000751	-1.688	9978	10230	198504
	Serbia_Iron_Gates_HG	MLZ005003	Ust_Ishim.DG	Mbuti.DG	-0.002171	0.000576	-3.767	10698	11162	213590
	Romania_Iron_Gates_HG	MLZ005003	Ust_Ishim.DG	Mbuti.DG	-0.002418	0.000652	-3.711	10477	10982	208837
	Sweden_Motala_HG	MLZ005003	Ust_Ishim.DG	Mbuti.DG	-0.00222	0.000604	-3.675	10434	10897	208877
	France_Chaudardes_published	MLZ005003	Ust_Ishim.DG	Mbuti.DG	-0.000874	0.001423	-0.614	1079	1098	22399
	France_Ranchot88_published	MLZ005003	Ust_Ishim.DG	Mbuti.DG	-0.002262	0.00086	-2.631	5264	5512	109634
	Switzerland_Bichon.SG	MLZ005003	Ust_Ishim.DG	Mbuti.DG	-0.001275	0.00073	-1.746	10629	10901	213411
	Luxembourg_Loschbour.DG	MLZ005003	Ust_Ishim.DG	Mbuti.DG	-0.001325	0.00069	-1.921	10468	10752	213648
	Morocco_Iberomaurusian	MLZ005003	Ust_Ishim.DG	Mbuti.DG	-0.013498	0.000681	-19.83	10536	13409	212875
	Latvia_HG	MLZ005003	Ust_Ishim.DG	Mbuti.DG	-0.002376	0.000588	-4.045	10496	11000	211723
	Israel_Natufian	MLZ005003	Ust_Ishim.DG	Mbuti.DG	-0.005824	0.000782	-7.446	6471	7224	129373
	Ukraine_Mesolithic	MLZ005003	Ust_Ishim.DG	Mbuti.DG	-0.002024	0.000618	-3.278	10320	10733	204205
	Uzzo_EM	MLZ005003	Ust_Ishim.DG	Mbuti.DG	-0.001873	0.000738	-2.539	10072	10450	201962
	Uzzo_LM	MLZ005003	Ust_Ishim.DG	Mbuti.DG	-0.002221	0.000599	-3.708	10640	11114	213502
	Italy_HG	MLZ005003	Ust_Ishim.DG	Mbuti.DG	-0.001407	0.000659	-2.135	10504	10802	212003
	England_Late_Mesolithic	MLZ005003	Ust_Ishim.DG	Mbuti.DG	-0.002105	0.000847	-2.484	5303	5533	109240
	England_Early_Mesolithic	MLZ005003	Ust_Ishim.DG	Mbuti.DG	-0.002237	0.000715	-3.129	10258	10729	210507
	Germany_Meso_BDB	MLZ005003	Ust_Ishim.DG	Mbuti.DG	-0.003012	0.000705	-4.273	9082	9652	189174
	Germany_Meso_BOT	MLZ005003	Ust_Ishim.DG	Mbuti.DG	-0.003339	0.001256	-2.659	1528	1632	31028
	AHG	MLZ005003	Ust_Ishim.DG	Mbuti.DG	-0.002753	0.000748	-3.68	9652	10171	188602
	MesoFr	MLZ005003	Ust_Ishim.DG	Mbuti.DG	-0.001811	0.000771	-2.349	5724	5938	118421
	Ireland_HG	MLZ005003	Ust_Ishim.DG	Mbuti.DG	-0.002026	0.000679	-2.986	10496	10929	213663
	BachoKiro_IUP	MLZ005003	Ust_Ishim.DG	Mbuti.DG	-0.002184	0.000736	-2.968	11244	11706	211409
	BK-1653	MLZ005003	Ust_Ishim.DG	Mbuti.DG	-0.002072	0.000767	-2.7	9981	10400	202151
	Oase1	MLZ005003	Ust_Ishim.DG	Mbuti.DG	-0.005767	0.001519	-3.797	1574	1751	30655
	ZlatyKun	MLZ005003	Ust_Ishim.DG	Mbuti.DG	-0.003816	0.000922	-4.14	8573	9184	160131
	Austria_Krems1_1	MLZ005003	Ust_Ishim.DG	Mbuti.DG	-0.001657	0.000763	-2.171	8732	9022	175335
	MLZ053.PMD	MLZ005003	Ust_Ishim.DG	Mbuti.DG	-0.000372	0.000182	-2.041	303	341	102538
	China_Tianyuan	MLZ005003	Ust_Ishim.DG	Mbuti.DG	-0.001029	0.000846	-1.217	10573	10777	197461
	Carihuela_HG	MLZ005003	Ust_Ishim.DG	Mbuti.DG	-0.000337	0.00074	-0.455	4966	5005	113997
	SE_Iberia_Meso	MLZ005003	Ust_Ishim.DG	Mbuti.DG	-0.000528	0.002091	-0.252	428	433	9380
	Romania_Oase1	MLZ005003.PMD	Ust_Ishim.DG	Mbuti.DG	-0.005682	0.001515	-3.751	1334	1492	27870
	Georgia_Kotias.SG	MLZ005003.PMD	Ust_Ishim.DG	Mbuti.DG	-0.004889	0.000887	-5.513	5123	5624	102494
	Georgia_Satsurblia.SG	MLZ005003.PMD	Ust_Ishim.DG	Mbuti.DG	-0.004129	0.000987	-4.183	3571	3861	70245
	Czech_Pavlov1	MLZ005003.PMD	Ust_Ishim.DG	Mbuti.DG	-0.001836	0.002395	-0.767	397	412	8236
	Czech_Vestonice43	MLZ005003.PMD	Ust_Ishim.DG	Mbuti.DG	-0.003329	0.001635	-2.037	940	1008	20524
	Italy_Ostuni1	MLZ005003.PMD	Ust_Ishim.DG	Mbuti.DG	-0.000866	0.001099	-0.787	2143	2183	45636
	Austria_KremsWA3	MLZ005003.PMD	Ust_Ishim.DG	Mbuti.DG	0.000558	0.00135	0.413	1391	1375	28240
	Czech_Vestonice13	MLZ005003.PMD	Ust_Ishim.DG	Mbuti.DG	-3.9e-05	0.001726	-0.023	790	791	16451
	Czech_Vestonice16	MLZ005003.PMD	Ust_Ishim.DG	Mbuti.DG	-0.001819	0.000948	-1.919	4167	4325	86969
	Russia_EHG	MLZ005003.PMD	Ust_Ishim.DG	Mbuti.DG	-0.00189	0.000835	-2.263	5008	5199	100814
	Russia_MA1_HG.SG	MLZ005003.PMD	Ust_Ishim.DG	Mbuti.DG	0.000284	0.000975	0.291	3872	3850	75022
	Russia_Sunghir.SG	MLZ005003.PMD	Ust_Ishim.DG	Mbuti.DG	-0.002102	0.000705	-2.98	5109	5325	102535
	Russia_AfontovaGora3	MLZ005003.PMD	Ust_Ishim.DG	Mbuti.DG	-0.00172	0.001197	-1.436	1741	1804	36785
	Belgium_GoyetQ116_1_published	MLZ005003.PMD	Ust_Ishim.DG	Mbuti.DG	0.000362	0.00086	0.421	3953	3921	89325
	Russia_Kostenki14	MLZ005003.PMD	Ust_Ishim.DG	Mbuti.DG	-0.000791	0.000939	-0.842	4774	4850	95092
	Russia_Kostenki12	MLZ005003.PMD	Ust_Ishim.DG	Mbuti.DG	-0.000992	0.002484	-0.399	356	363	7309
	Romania_Muierii2	MLZ005003.PMD	Ust_Ishim.DG	Mbuti.DG	-0.001162	0.002085	-0.557	577	591	11871
	Germany_HohleFels49_published	MLZ005003.PMD	Ust_Ishim.DG	Mbuti.DG	-0.005646	0.002059	-2.742	256	299	7683
	France_Rigney1_published	MLZ005003.PMD	Ust_Ishim.DG	Mbuti.DG	-0.000294	0.002795	-0.105	169	170	4341
	Germany_Burkhardtshohle_published	MLZ005003.PMD	Ust_Ishim.DG	Mbuti.DG	0.001099	0.002652	0.415	211	205	5345
	GoyetQ2	MLZ005003.PMD	Ust_Ishim.DG	Mbuti.DG	-0.002229	0.000949	-2.35	1721	1822	45632
	Iberia_ElMiron	MLZ005003.PMD	Ust_Ishim.DG	Mbuti.DG	-0.000471	0.000859	-0.549	3255	3293	79826
	Chan_HG.SG	MLZ005003.PMD	Ust_Ishim.DG	Mbuti.DG	-0.000561	0.000768	-0.731	4271	4327	99877
	MoitaSebastiao	MLZ005003.PMD	Ust_Ishim.DG	Mbuti.DG	-0.001673	0.001415	-1.183	973	1012	23472
	BalmaGuilanya	MLZ005003.PMD	Ust_Ishim.DG	Mbuti.DG	-0.001369	0.00107	-1.28	1915	1975	43846
	Brana_HG	MLZ005003.PMD	Ust_Ishim.DG	Mbuti.DG	-0.001794	0.000893	-2.008	4028	4184	87086
	Canes_HG.SG	MLZ005003.PMD	Ust_Ishim.DG	Mbuti.DG	-0.001739	0.000864	-2.011	4013	4162	85785
	Germany_Falkenstein	MLZ005003.PMD	Ust_Ishim.DG	Mbuti.DG	-0.003399	0.001347	-2.524	1230	1321	26699
	France_Iboussieres	MLZ005003.PMD	Ust_Ishim.DG	Mbuti.DG	-0.000398	0.001545	-0.257	852	859	17902
	Hungary_KorosEN_HG	MLZ005003.PMD	Ust_Ishim.DG	Mbuti.DG	-0.002301	0.000848	-2.713	4589	4806	94304
	France_BerryAuBac	MLZ005003.PMD	Ust_Ishim.DG	Mbuti.DG	-0.002584	0.002254	-1.146	399	421	8327
	France_Rochedane	MLZ005003.PMD	Ust_Ishim.DG	Mbuti.DG	-0.001502	0.001662	-0.904	849	876	17826
	Italy_Villabruna	MLZ005003.PMD	Ust_Ishim.DG	Mbuti.DG	-0.00104	0.000908	-1.146	4739	4839	96316
	Serbia_Iron_Gates_HG	MLZ005003.PMD	Ust_Ishim.DG	Mbuti.DG	-0.002059	0.000691	-2.98	5034	5245	102507
	Romania_Iron_Gates_HG	MLZ005003.PMD	Ust_Ishim.DG	Mbuti.DG	-0.002074	0.000769	-2.698	4947	5156	100561
	Sweden_Motala_HG	MLZ005003.PMD	Ust_Ishim.DG	Mbuti.DG	-0.002282	0.000739	-3.089	4924	5154	100534
	France_Chaudardes_published	MLZ005003.PMD	Ust_Ishim.DG	Mbuti.DG	-0.001839	0.00198	-0.929	510	531	11213
	France_Ranchot88_published	MLZ005003.PMD	Ust_Ishim.DG	Mbuti.DG	-0.002173	0.001029	-2.112	2539	2658	55109
	Switzerland_Bichon.SG	MLZ005003.PMD	Ust_Ishim.DG	Mbuti.DG	-0.001045	0.000874	-1.196	4994	5101	102423
	Luxembourg_Loschbour.DG	MLZ005003.PMD	Ust_Ishim.DG	Mbuti.DG	-0.001419	0.000824	-1.722	4899	5044	102534
	Morocco_Iberomaurusian	MLZ005003.PMD	Ust_Ishim.DG	Mbuti.DG	-0.013007	0.00081	-16.052	4979	6309	102250
	Latvia_HG	MLZ005003.PMD	Ust_Ishim.DG	Mbuti.DG	-0.00222	0.000703	-3.158	4946	5172	101852
	Israel_Natufian	MLZ005003.PMD	Ust_Ishim.DG	Mbuti.DG	-0.006959	0.000998	-6.974	3081	3523	63662
	Ukraine_Mesolithic	MLZ005003.PMD	Ust_Ishim.DG	Mbuti.DG	-0.002165	0.000758	-2.855	4896	5110	98920
	Uzzo_EM	MLZ005003.PMD	Ust_Ishim.DG	Mbuti.DG	-0.001597	0.000887	-1.801	4788	4944	97421
	Uzzo_LM	MLZ005003.PMD	Ust_Ishim.DG	Mbuti.DG	-0.002215	0.00072	-3.075	4987	5214	102477
	Italy_HG	MLZ005003.PMD	Ust_Ishim.DG	Mbuti.DG	-0.00135	0.000803	-1.682	4938	5075	101722
	England_Late_Mesolithic	MLZ005003.PMD	Ust_Ishim.DG	Mbuti.DG	-0.002352	0.001054	-2.23	2542	2669	54202
	England_Early_Mesolithic	MLZ005003.PMD	Ust_Ishim.DG	Mbuti.DG	-0.001745	0.000842	-2.074	4817	4994	101206
	Germany_Meso_BDB	MLZ005003.PMD	Ust_Ishim.DG	Mbuti.DG	-0.002909	0.000849	-3.424	4321	4589	92310
	Germany_Meso_BOT	MLZ005003.PMD	Ust_Ishim.DG	Mbuti.DG	-0.004608	0.001688	-2.73	722	794	15505
	AHG	MLZ005003.PMD	Ust_Ishim.DG	Mbuti.DG	-0.002434	0.000923	-2.636	4605	4828	91336
	MesoFr	MLZ005003.PMD	Ust_Ishim.DG	Mbuti.DG	-0.001877	0.001003	-1.871	2711	2819	57835
	Ireland_HG	MLZ005003.PMD	Ust_Ishim.DG	Mbuti.DG	-0.002044	0.000822	-2.488	4891	5101	102535
	BachoKiro_IUP	MLZ005003.PMD	Ust_Ishim.DG	Mbuti.DG	-0.002623	0.000869	-3.021	5262	5529	101610
	BK-1653	MLZ005003.PMD	Ust_Ishim.DG	Mbuti.DG	-0.002126	0.000904	-2.353	4694	4901	97670
	Oase1	MLZ005003.PMD	Ust_Ishim.DG	Mbuti.DG	-0.003115	0.00199	-1.565	794	843	15659
	ZlatyKun	MLZ005003.PMD	Ust_Ishim.DG	Mbuti.DG	-0.004284	0.001089	-3.933	4069	4406	78647
	Austria_Krems1_1	MLZ005003.PMD	Ust_Ishim.DG	Mbuti.DG	-0.00215	0.000946	-2.272	4162	4347	86125
	MLZ053	MLZ005003.PMD	Ust_Ishim.DG	Mbuti.DG	0.000372	0.000182	2.041	341	303	102538
	China_Tianyuan	MLZ005003.PMD	Ust_Ishim.DG	Mbuti.DG	-0.000652	0.001001	-0.651	5059	5122	95816
	Carihuela_HG	MLZ005003.PMD	Ust_Ishim.DG	Mbuti.DG	-0.000493	0.000961	-0.513	2376	2404	56045
	SE_Iberia_Meso	MLZ005003.PMD	Ust_Ishim.DG	Mbuti.DG	-0.002502	0.002952	-0.848	207	218	4656
	Romania_Oase1	MLZ005003.TV	Ust_Ishim.DG	Mbuti.DG	-0.007343	0.001915	-3.835	829	948	16154
	Georgia_Kotias.SG	MLZ005003.TV	Ust_Ishim.DG	Mbuti.DG	-0.004779	0.00105	-4.552	3160	3452	61066
	Georgia_Satsurblia.SG	MLZ005003.TV	Ust_Ishim.DG	Mbuti.DG	-0.004079	0.001252	-3.257	2191	2363	42074
	Czech_Pavlov1	MLZ005003.TV	Ust_Ishim.DG	Mbuti.DG	-0.000989	0.003196	-0.31	212	216	4329
	Czech_Vestonice43	MLZ005003.TV	Ust_Ishim.DG	Mbuti.DG	-0.006086	0.002163	-2.813	544	614	11469
	Italy_Ostuni1	MLZ005003.TV	Ust_Ishim.DG	Mbuti.DG	-0.001327	0.001372	-0.967	1196	1229	24871
	Austria_KremsWA3	MLZ005003.TV	Ust_Ishim.DG	Mbuti.DG	-0.003034	0.001755	-1.729	776	824	15791
	Czech_Vestonice13	MLZ005003.TV	Ust_Ishim.DG	Mbuti.DG	0.000981	0.002316	0.424	442	434	8765
	Czech_Vestonice16	MLZ005003.TV	Ust_Ishim.DG	Mbuti.DG	-0.001246	0.001079	-1.154	2513	2575	50203
	Russia_EHG	MLZ005003.TV	Ust_Ishim.DG	Mbuti.DG	-0.00316	0.000993	-3.184	3029	3217	59655
	Russia_MA1_HG.SG	MLZ005003.TV	Ust_Ishim.DG	Mbuti.DG	-0.000918	0.001138	-0.807	2274	2315	44301
	Russia_Sunghir.SG	MLZ005003.TV	Ust_Ishim.DG	Mbuti.DG	-0.002266	0.000808	-2.806	3113	3251	61098
	Russia_AfontovaGora3	MLZ005003.TV	Ust_Ishim.DG	Mbuti.DG	-0.0014	0.001603	-0.873	967	995	19876
	Belgium_GoyetQ116_1_published	MLZ005003.TV	Ust_Ishim.DG	Mbuti.DG	-3.5e-05	0.001047	-0.034	2302	2303	51154
	Russia_Kostenki14	MLZ005003.TV	Ust_Ishim.DG	Mbuti.DG	-0.000576	0.001073	-0.536	2915	2948	57159
	Russia_Kostenki12	MLZ005003.TV	Ust_Ishim.DG	Mbuti.DG	-0.004646	0.00338	-1.375	204	222	4025
	Romania_Muierii2	MLZ005003.TV	Ust_Ishim.DG	Mbuti.DG	-2.3e-05	0.00267	-0.009	324	324	6404
	Germany_HohleFels49_published	MLZ005003.TV	Ust_Ishim.DG	Mbuti.DG	-0.002484	0.002643	-0.94	143	153	4100
	France_Rigney1_published	MLZ005003.TV	Ust_Ishim.DG	Mbuti.DG	0.000497	0.004003	0.124	93	92	2362
	Germany_Burkhardtshohle_published	MLZ005003.TV	Ust_Ishim.DG	Mbuti.DG	-0.003554	0.003337	-1.065	93	103	2729
	GoyetQ2	MLZ005003.TV	Ust_Ishim.DG	Mbuti.DG	-0.001704	0.001163	-1.465	1195	1245	29356
	Iberia_ElMiron	MLZ005003.TV	Ust_Ishim.DG	Mbuti.DG	-0.001342	0.001049	-1.279	1916	1977	45487
	Chan_HG.SG	MLZ005003.TV	Ust_Ishim.DG	Mbuti.DG	-0.00075	0.000948	-0.791	2622	2666	58833
	MoitaSebastiao	MLZ005003.TV	Ust_Ishim.DG	Mbuti.DG	0.000439	0.001874	0.234	579	573	12847
	BalmaGuilanya	MLZ005003.TV	Ust_Ishim.DG	Mbuti.DG	-0.002056	0.001382	-1.488	1103	1153	24360
	Brana_HG	MLZ005003.TV	Ust_Ishim.DG	Mbuti.DG	-0.002944	0.001077	-2.734	2441	2595	52380
	Canes_HG.SG	MLZ005003.TV	Ust_Ishim.DG	Mbuti.DG	-0.00272	0.001074	-2.532	2327	2460	48912
	Germany_Falkenstein	MLZ005003.TV	Ust_Ishim.DG	Mbuti.DG	-0.001876	0.001746	-1.075	785	815	16026
	France_Iboussieres	MLZ005003.TV	Ust_Ishim.DG	Mbuti.DG	0.002125	0.001992	1.067	560	537	10780
	Hungary_KorosEN_HG	MLZ005003.TV	Ust_Ishim.DG	Mbuti.DG	-0.002092	0.000979	-2.137	2735	2849	54477
	France_BerryAuBac	MLZ005003.TV	Ust_Ishim.DG	Mbuti.DG	0.002173	0.0032	0.679	233	223	4453
	France_Rochedane	MLZ005003.TV	Ust_Ishim.DG	Mbuti.DG	-0.000978	0.002205	-0.444	517	528	10475
	Italy_Villabruna	MLZ005003.TV	Ust_Ishim.DG	Mbuti.DG	-0.00142	0.001066	-1.332	2818	2898	56278
	Serbia_Iron_Gates_HG	MLZ005003.TV	Ust_Ishim.DG	Mbuti.DG	-0.002482	0.000788	-3.151	3064	3215	61072
	Romania_Iron_Gates_HG	MLZ005003.TV	Ust_Ishim.DG	Mbuti.DG	-0.001698	0.000908	-1.87	2991	3092	59510
	Sweden_Motala_HG	MLZ005003.TV	Ust_Ishim.DG	Mbuti.DG	-0.002543	0.000854	-2.977	2987	3138	59510
	France_Chaudardes_published	MLZ005003.TV	Ust_Ishim.DG	Mbuti.DG	-0.001075	0.002533	-0.424	280	286	6092
	France_Ranchot88_published	MLZ005003.TV	Ust_Ishim.DG	Mbuti.DG	-0.002017	0.001349	-1.495	1388	1447	29301
	Switzerland_Bichon.SG	MLZ005003.TV	Ust_Ishim.DG	Mbuti.DG	-0.001224	0.001	-1.224	3064	3139	61013
	Luxembourg_Loschbour.DG	MLZ005003.TV	Ust_Ishim.DG	Mbuti.DG	-0.001763	0.000931	-1.894	2987	3095	61088
	Morocco_Iberomaurusian	MLZ005003.TV	Ust_Ishim.DG	Mbuti.DG	-0.013753	0.000962	-14.289	3005	3842	60832
	Latvia_HG	MLZ005003.TV	Ust_Ishim.DG	Mbuti.DG	-0.002701	0.000803	-3.364	3001	3164	60427
	Israel_Natufian	MLZ005003.TV	Ust_Ishim.DG	Mbuti.DG	-0.006518	0.00126	-5.174	1813	2048	35953
	Ukraine_Mesolithic	MLZ005003.TV	Ust_Ishim.DG	Mbuti.DG	-0.001998	0.000871	-2.294	2932	3048	57946
	Uzzo_EM	MLZ005003.TV	Ust_Ishim.DG	Mbuti.DG	-0.001986	0.001016	-1.955	2861	2976	57797
	Uzzo_LM	MLZ005003.TV	Ust_Ishim.DG	Mbuti.DG	-0.002519	0.00081	-3.109	3030	3184	61056
	Italy_HG	MLZ005003.TV	Ust_Ishim.DG	Mbuti.DG	-0.001455	0.000909	-1.601	3031	3119	60618
	England_Late_Mesolithic	MLZ005003.TV	Ust_Ishim.DG	Mbuti.DG	-0.001088	0.001361	-0.799	1486	1519	30013
	England_Early_Mesolithic	MLZ005003.TV	Ust_Ishim.DG	Mbuti.DG	-0.00243	0.00101	-2.406	2944	3090	60017
	Germany_Meso_BDB	MLZ005003.TV	Ust_Ishim.DG	Mbuti.DG	-0.00331	0.001057	-3.13	2573	2749	53143
	Germany_Meso_BOT	MLZ005003.TV	Ust_Ishim.DG	Mbuti.DG	-0.004266	0.002343	-1.821	409	446	8485
	AHG	MLZ005003.TV	Ust_Ishim.DG	Mbuti.DG	-0.003584	0.001156	-3.099	2744	2935	53398
	MesoFr	MLZ005003.TV	Ust_Ishim.DG	Mbuti.DG	-0.000941	0.001227	-0.767	1616	1648	33157
	Ireland_HG	MLZ005003.TV	Ust_Ishim.DG	Mbuti.DG	-0.003133	0.000923	-3.396	2978	3170	61098
	BachoKiro_IUP	MLZ005003.TV	Ust_Ishim.DG	Mbuti.DG	-0.002757	0.000957	-2.882	3238	3406	60916
	BK-1653	MLZ005003.TV	Ust_Ishim.DG	Mbuti.DG	-0.002459	0.001039	-2.366	2985	3132	60057
	Oase1	MLZ005003.TV	Ust_Ishim.DG	Mbuti.DG	-0.005472	0.002218	-2.466	706	778	13124
	ZlatyKun	MLZ005003.TV	Ust_Ishim.DG	Mbuti.DG	-0.004824	0.001282	-3.764	2415	2634	45315
	Austria_Krems1_1	MLZ005003.TV	Ust_Ishim.DG	Mbuti.DG	-0.002185	0.001161	-1.881	2435	2542	48873
	China_Tianyuan	MLZ005003.TV	Ust_Ishim.DG	Mbuti.DG	-0.001807	0.001151	-1.569	3043	3146	56659
	Carihuela_HG	MLZ005003.TV	Ust_Ishim.DG	Mbuti.DG	0.000547	0.0012	0.456	1399	1382	31950
	SE_Iberia_Meso	MLZ005003.TV	Ust_Ishim.DG	Mbuti.DG	-0.001916	0.003746	-0.512	112	117	2583

## Sheet: S2.9
	A	B	test	out	f4	st.err	Z	BABA	ABBA	SNPs
	Iberia_ElMiron	Belgium_GoyetQ116_1_published	Italy_Villabruna	Mbuti.DG	0.010171	0.000834	12.19	27737	22699	495328
	GoyetQ2	Belgium_GoyetQ116_1_published	Italy_Villabruna	Mbuti.DG	0.004957	0.00079	6.273	14667	13271	281554
	Germany_HohleFels49_published	Belgium_GoyetQ116_1_published	Italy_Villabruna	Mbuti.DG	0.004357	0.001278	3.41	2202	1996	47356
	France_Rigney1_published	Belgium_GoyetQ116_1_published	Italy_Villabruna	Mbuti.DG	0.00687	0.001856	3.702	1449	1266	26575
	Germany_Burkhardtshohle_published	Belgium_GoyetQ116_1_published	Italy_Villabruna	Mbuti.DG	0.003536	0.001637	2.16	1559	1452	30284
	MLZ005003	Belgium_GoyetQ116_1_published	Italy_Villabruna	Mbuti.DG	0.001403	0.000862	1.628	8816	8557	184322
	MLZ005003.PMD	Belgium_GoyetQ116_1_published	Italy_Villabruna	Mbuti.DG	0.001526	0.001067	1.431	4234	4096	90525
	MLZ005003.TV	Belgium_GoyetQ116_1_published	Italy_Villabruna	Mbuti.DG	0.002642	0.0013	2.033	2511	2375	51765
	MLZ053	Iberia_ElMiron	Italy_Villabruna	Mbuti.DG	-0.008339	0.000872	-9.568	6831	8216	166111
	MLZ053.PMD	Iberia_ElMiron	Italy_Villabruna	Mbuti.DG	-0.008362	0.00106	-7.889	3234	3921	82129
	MLZ005003.TV	Iberia_ElMiron	Italy_Villabruna	Mbuti.DG	-0.009064	0.001324	-6.848	1890	2315	46866
	MLZ053	GoyetQ2_review2	Italy_Villabruna	Mbuti.DG	-0.002804	0.000953	-2.942	3841	4102	93407
	MLZ053.PMD	GoyetQ2_review2	Italy_Villabruna	Mbuti.DG	-0.003404	0.001207	-2.821	1814	1971	46223
	MLZ005003.TV	GoyetQ2_review2	Italy_Villabruna	Mbuti.DG	-0.002824	0.001509	-1.872	1222	1306	29574
	MLZ053	Germany_HohleFels49_published	Italy_Villabruna	Mbuti.DG	-0.000168	0.00185	-0.091	593	596	15918
	MLZ053.PMD	Germany_HohleFels49_published	Italy_Villabruna	Mbuti.DG	0.000186	0.002466	0.075	281	279	7948
	MLZ005003.TV	Germany_HohleFels49_published	Italy_Villabruna	Mbuti.DG	-0.00292	0.003257	-0.897	141	154	4252
	MLZ053	France_Rigney1_published	Italy_Villabruna	Mbuti.DG	-0.005843	0.002732	-2.139	347	399	8900
	MLZ053.PMD	France_Rigney1_published	Italy_Villabruna	Mbuti.DG	-0.005159	0.003742	-1.379	175	198	4429
	MLZ005003.TV	France_Rigney1_published	Italy_Villabruna	Mbuti.DG	-0.000447	0.005075	-0.088	100	101	2404
	MLZ053	Germany_Burkhardtshohle_published	Italy_Villabruna	Mbuti.DG	-0.003699	0.002361	-1.567	416	456	10706
	MLZ053.PMD	Germany_Burkhardtshohle_published	Italy_Villabruna	Mbuti.DG	-0.000123	0.003105	-0.04	217	217	5504
	MLZ005003.TV	Germany_Burkhardtshohle_published	Italy_Villabruna	Mbuti.DG	-0.001608	0.004161	-0.386	103	108	2814

## Sheet: S2.10
	A	B	test	out	f4	st.err	Z	BABA	ABBA	SNPs
	Ust_Ishim.DG	Russia_Kostenki14	Israel_Natufian	Mbuti.DG	-0.005028	0.000655	-7.674	25282	27696	480098
	Ust_Ishim.DG	Russia_Kostenki14	Italy_Villabruna	Mbuti.DG	-0.008446	0.00076	-11.115	41769	48514	798674
	BachoKiro_IUP	Russia_Kostenki14	Israel_Natufian	Mbuti.DG	-0.006107	0.00058	-10.525	26442	29505	501615
	BachoKiro_IUP	Russia_Kostenki14	Italy_Villabruna	Mbuti.DG	-0.009839	0.000668	-14.74	43671	51867	832970
	ZlatyKun	Russia_Kostenki14	Israel_Natufian	Mbuti.DG	-0.005496	0.000675	-8.136	18809	20766	356094
	ZlatyKun	Russia_Kostenki14	Italy_Villabruna	Mbuti.DG	-0.010675	0.000799	-13.363	29158	35126	559132
	China_Tianyuan	Russia_Kostenki14	Israel_Natufian	Mbuti.DG	-0.004566	0.000648	-7.043	24016	26087	453541
	China_Tianyuan	Russia_Kostenki14	Italy_Villabruna	Mbuti.DG	-0.007849	0.000729	-10.766	40142	46079	756371
	Romania_Oase1	Russia_Kostenki14	Israel_Natufian	Mbuti.DG	-0.006586	0.00098	-6.717	5550	6274	110013
	Romania_Oase1	Russia_Kostenki14	Italy_Villabruna	Mbuti.DG	-0.011074	0.001004	-11.025	8622	10520	171433
	Oase1	Russia_Kostenki14	Israel_Natufian	Mbuti.DG	-0.007044	0.00122	-5.775	2919	3320	56987
	Oase1	Russia_Kostenki14	Italy_Villabruna	Mbuti.DG	-0.011221	0.001175	-9.552	4533	5533	89096
	Belgium_GoyetQ116_1_published	Russia_Kostenki14	Israel_Natufian	Mbuti.DG	0.001358	0.000654	2.075	21774	21217	410192
	Belgium_GoyetQ116_1_published	Russia_Kostenki14	Italy_Villabruna	Mbuti.DG	0.001314	0.000737	1.783	36316	35451	657788
	BK-1653	Russia_Kostenki14	Israel_Natufian	Mbuti.DG	0.001799	0.000641	2.806	24557	23723	463127
	BK-1653	Russia_Kostenki14	Italy_Villabruna	Mbuti.DG	0.002398	0.000762	3.148	42491	40646	768976
	Russia_Sunghir.SG	Russia_Kostenki14	Israel_Natufian	Mbuti.DG	0.000909	0.000458	1.982	26731	26265	512644
	Russia_Sunghir.SG	Russia_Kostenki14	Italy_Villabruna	Mbuti.DG	0.001377	0.000547	2.518	46005	44832	851873
	Romania_Muierii2	Russia_Kostenki14	Israel_Natufian	Mbuti.DG	0.001482	0.00128	1.158	2317	2250	45205
	Romania_Muierii2	Russia_Kostenki14	Italy_Villabruna	Mbuti.DG	0.002103	0.001126	1.867	3702	3553	70458
	Austria_KremsWA3	Russia_Kostenki14	Israel_Natufian	Mbuti.DG	0.002562	0.000892	2.874	6694	6372	125869
	Austria_KremsWA3	Russia_Kostenki14	Italy_Villabruna	Mbuti.DG	0.005973	0.000913	6.541	10952	9802	192598
	Austria_Krems1_1	Russia_Kostenki14	Israel_Natufian	Mbuti.DG	0.002108	0.00063	3.347	20858	20031	392294
	Austria_Krems1_1	Russia_Kostenki14	Italy_Villabruna	Mbuti.DG	0.004769	0.000725	6.579	35004	32051	619209
	Czech_Pavlov1	Russia_Kostenki14	Israel_Natufian	Mbuti.DG	-5.4e-05	0.0015	-0.036	1470	1472	29418
	Czech_Pavlov1	Russia_Kostenki14	Italy_Villabruna	Mbuti.DG	0.005939	0.001475	4.027	2634	2357	46660
	Czech_Vestonice13	Russia_Kostenki14	Israel_Natufian	Mbuti.DG	0.001639	0.001088	1.506	3284	3179	64262
	Czech_Vestonice13	Russia_Kostenki14	Italy_Villabruna	Mbuti.DG	0.004047	0.00107	3.781	5484	5076	100834
	Czech_Vestonice16	Russia_Kostenki14	Israel_Natufian	Mbuti.DG	0.001048	0.000602	1.742	20043	19636	388279
	Czech_Vestonice16	Russia_Kostenki14	Italy_Villabruna	Mbuti.DG	0.004042	0.000764	5.293	35279	32686	641715
	Czech_Vestonice43	Russia_Kostenki14	Israel_Natufian	Mbuti.DG	0.001068	0.001044	1.023	3582	3507	70227
	Czech_Vestonice43	Russia_Kostenki14	Italy_Villabruna	Mbuti.DG	0.005336	0.001073	4.971	6019	5441	108490
	Italy_Ostuni1	Russia_Kostenki14	Israel_Natufian	Mbuti.DG	0.002038	0.000752	2.712	9215	8852	178319
	Italy_Ostuni1	Russia_Kostenki14	Italy_Villabruna	Mbuti.DG	0.00517	0.00082	6.303	15462	14012	280309
	MLZ005003	Russia_Kostenki14	Israel_Natufian	Mbuti.DG	0.003073	0.000868	3.541	6737	6347	126962
	MLZ005003	Russia_Kostenki14	Italy_Villabruna	Mbuti.DG	0.002759	0.000928	2.972	10755	10214	196081
	MLZ005003.PMD	Russia_Kostenki14	Israel_Natufian	Mbuti.DG	0.003743	0.00112	3.343	3216	2985	61919
	MLZ005003.PMD	Russia_Kostenki14	Italy_Villabruna	Mbuti.DG	0.002709	0.001125	2.407	5058	4803	94273
	MLZ005003.TV	Russia_Kostenki14	Israel_Natufian	Mbuti.DG	0.003683	0.001412	2.609	1880	1749	35622
	MLZ005003.TV	Russia_Kostenki14	Italy_Villabruna	Mbuti.DG	0.002764	0.00135	2.046	3049	2894	56151
	Iberia_ElMiron	Russia_Kostenki14	Israel_Natufian	Mbuti.DG	0.002799	0.000635	4.41	18222	17267	341318
	Iberia_ElMiron	Russia_Kostenki14	Italy_Villabruna	Mbuti.DG	0.011497	0.000775	14.831	33576	27161	557975
	Germany_HohleFels49_published	Russia_Kostenki14	Israel_Natufian	Mbuti.DG	0.001968	0.001506	1.307	1399	1341	29427
	Germany_HohleFels49_published	Russia_Kostenki14	Italy_Villabruna	Mbuti.DG	0.005648	0.001354	4.171	2724	2428	52278
	Germany_Burkhardtshohle_published	Russia_Kostenki14	Israel_Natufian	Mbuti.DG	0.003496	0.001923	1.818	1129	1056	20933
	Germany_Burkhardtshohle_published	Russia_Kostenki14	Italy_Villabruna	Mbuti.DG	0.006665	0.001786	3.733	1852	1641	31654
	GoyetQ2	Russia_Kostenki14	Israel_Natufian	Mbuti.DG	0.002625	0.000761	3.452	11049	10513	204072
	GoyetQ2	Russia_Kostenki14	Italy_Villabruna	Mbuti.DG	0.006652	0.000795	8.371	18678	16534	322158
	France_Rigney1_published	Russia_Kostenki14	Israel_Natufian	Mbuti.DG	0.003826	0.001956	1.956	1045	973	18860
	France_Rigney1_published	Russia_Kostenki14	Italy_Villabruna	Mbuti.DG	0.009462	0.001829	5.172	1766	1492	28934
	BalmaGuilanya	Russia_Kostenki14	Israel_Natufian	Mbuti.DG	0.003757	0.000789	4.759	10204	9506	185749
	BalmaGuilanya	Russia_Kostenki14	Italy_Villabruna	Mbuti.DG	0.01865	0.000929	20.064	18957	13587	287911
	Chan_HG.SG	Russia_Kostenki14	Israel_Natufian	Mbuti.DG	0.002873	0.000583	4.925	26981	25559	494845
	Chan_HG.SG	Russia_Kostenki14	Italy_Villabruna	Mbuti.DG	0.01494	0.000769	19.437	51627	39451	815023
	Carihuela_HG	Russia_Kostenki14	Israel_Natufian	Mbuti.DG	0.003238	0.000693	4.672	13682	12868	251423
	Carihuela_HG	Russia_Kostenki14	Italy_Villabruna	Mbuti.DG	0.014044	0.000857	16.384	24610	19095	392723
	MoitaSebastiao	Russia_Kostenki14	Israel_Natufian	Mbuti.DG	0.003868	0.00091	4.249	5453	5063	100830
	MoitaSebastiao	Russia_Kostenki14	Italy_Villabruna	Mbuti.DG	0.015402	0.000972	15.84	9502	7178	150893
	Brana_HG	Russia_Kostenki14	Israel_Natufian	Mbuti.DG	0.004022	0.00062	6.493	25110	23278	455366
	Brana_HG	Russia_Kostenki14	Italy_Villabruna	Mbuti.DG	0.017627	0.000779	22.621	49765	36284	764816
	SE_Iberia_Meso	Russia_Kostenki14	Israel_Natufian	Mbuti.DG	0.003404	0.001792	1.899	1115	1045	20641
	SE_Iberia_Meso	Russia_Kostenki14	Italy_Villabruna	Mbuti.DG	0.01428	0.001652	8.646	1985	1537	31355
	Canes_HG.SG	Russia_Kostenki14	Israel_Natufian	Mbuti.DG	0.00364	0.000647	5.622	23102	21581	417867
	Canes_HG.SG	Russia_Kostenki14	Italy_Villabruna	Mbuti.DG	0.019301	0.000799	24.144	44104	31230	667016

[truncated: 12 more sheets: S2.11, S2.12, S2.13, S2.14, S2.15, S2.16, S2.17, S2.18, S2.19, S2.20, S2.21, S2.22]
